# Supplementary material for: Burden of immune-related skin diseases worldwide, 1991–2021: insights and prediction from the Global Burden of Disease Study
Source: Front Immunol. 2025 Nov 11;16:1668840. doi: 10.3389/fimmu.2025.1668840 (PMC12644009; doi:10.3389/fimmu.2025.1668840)
Supplement: Supplementary file 2 [file Table2.xlsx]

## Sheet: dermatitis-age
	measure_name	location_name	sex_name	age_name	cause_name	metric_name	year	val	upper	lower
1	Prevalence	Low-middle SDI	Male	Age-standardized	Seborrhoeic dermatitis	Rate	2021	309.953	331.01	290.193
2	Prevalence	Low-middle SDI	Female	Age-standardized	Seborrhoeic dermatitis	Rate	2021	328.364	353.62	305.563
3	Prevalence	Low SDI	Male	Age-standardized	Seborrhoeic dermatitis	Rate	2021	309.621	331.014	290.422
4	Prevalence	Low SDI	Female	Age-standardized	Seborrhoeic dermatitis	Rate	2021	326.924	351.175	305.141
5	Prevalence	High-middle SDI	Male	Age-standardized	Seborrhoeic dermatitis	Rate	2021	310.017	330.995	289.925
6	Prevalence	High-middle SDI	Female	Age-standardized	Seborrhoeic dermatitis	Rate	2021	328.323	353.288	305.728
7	Prevalence	Middle SDI	Male	Age-standardized	Seborrhoeic dermatitis	Rate	2021	309.892	330.831	290.674
8	Prevalence	Middle SDI	Female	Age-standardized	Seborrhoeic dermatitis	Rate	2021	329.977	354.182	307.575
9	Prevalence	Global	Male	Age-standardized	Seborrhoeic dermatitis	Rate	2021	313.847	333.98	295.416
10	Prevalence	Global	Female	Age-standardized	Seborrhoeic dermatitis	Rate	2021	330.496	353.8	309.024
11	Prevalence	Low-middle SDI	Male	Age-standardized	Contact dermatitis	Rate	2021	1732.51	2138.72	1376.41
12	Prevalence	Low-middle SDI	Female	Age-standardized	Contact dermatitis	Rate	2021	1881.81	2376.1	1505.02
13	Prevalence	Low SDI	Male	Age-standardized	Contact dermatitis	Rate	2021	1682.18	2078.19	1337.77
14	Prevalence	Low SDI	Female	Age-standardized	Contact dermatitis	Rate	2021	1819.88	2296.51	1463.59
15	Prevalence	Middle SDI	Male	Age-standardized	Contact dermatitis	Rate	2021	1704.97	2104.33	1356.03
16	Prevalence	Middle SDI	Female	Age-standardized	Contact dermatitis	Rate	2021	1868.17	2366.88	1499.9
17	Prevalence	Global	Male	Age-standardized	Contact dermatitis	Rate	2021	1658.91	2045.41	1322.03
18	Prevalence	Global	Female	Age-standardized	Contact dermatitis	Rate	2021	1877.11	2359.72	1506.82
19	Prevalence	High-middle SDI	Male	Age-standardized	Contact dermatitis	Rate	2021	1752.36	2163.96	1392.74
20	Prevalence	High-middle SDI	Female	Age-standardized	Contact dermatitis	Rate	2021	1905.76	2395.53	1517.28
21	Prevalence	Low-middle SDI	Male	Age-standardized	Atopic dermatitis	Rate	2021	2514.5	2630.03	2397.47
22	Prevalence	Low-middle SDI	Female	Age-standardized	Atopic dermatitis	Rate	2021	3202.76	3367.68	3056.24
23	Prevalence	Low SDI	Male	Age-standardized	Atopic dermatitis	Rate	2021	1989.025335295381	2087.86	1884.72
24	Prevalence	Low SDI	Female	Age-standardized	Atopic dermatitis	Rate	2021	2522.53	2656.65	2402.41
25	Prevalence	High-middle SDI	Male	Age-standardized	Atopic dermatitis	Rate	2021	3503.22	3654.4	3365.73
26	Prevalence	High-middle SDI	Female	Age-standardized	Atopic dermatitis	Rate	2021	4253.222877067659	4438.948778701571	4079.62
27	Prevalence	Middle SDI	Male	Age-standardized	Atopic dermatitis	Rate	2021	4852.32	5084.89	4632.418001668781
28	Prevalence	Middle SDI	Female	Age-standardized	Atopic dermatitis	Rate	2021	6015.65	6324.96	5741.07
29	Prevalence	Global	Male	Age-standardized	Atopic dermatitis	Rate	2021	3084.01	3220.27	2954.56
30	Prevalence	Global	Female	Age-standardized	Atopic dermatitis	Rate	2021	3753.34	3925.17	3605.98
1	Prevalence	Central Asia	Male	Age-standardized	Urticaria	Rate	2021	846.246	994.472	738.166
2	Prevalence	Central Asia	Female	Age-standardized	Urticaria	Rate	2021	1250.06	1422.22	1097.84
3	Prevalence	Central Europe	Male	Age-standardized	Urticaria	Rate	2021	887.293	1007.03	795.955
4	Prevalence	Central Europe	Female	Age-standardized	Urticaria	Rate	2021	1361.4	1524.26	1224.43
5	Prevalence	Southeast Asia	Male	Age-standardized	Urticaria	Rate	2021	799.817	910.913	701.674
6	Prevalence	Southeast Asia	Female	Age-standardized	Urticaria	Rate	2021	744.745	852.843	648.048
7	Prevalence	Eastern Europe	Male	Age-standardized	Urticaria	Rate	2021	882.935	1030.42	762.568
8	Prevalence	Eastern Europe	Female	Age-standardized	Urticaria	Rate	2021	1311.38	1504.16	1156.7
9	Prevalence	East Asia	Male	Age-standardized	Urticaria	Rate	2021	596.668	677.072	524.638
10	Prevalence	East Asia	Female	Age-standardized	Urticaria	Rate	2021	927.685	1055.4	816.139
11	Prevalence	Oceania	Male	Age-standardized	Urticaria	Rate	2021	633.366	725.449	558.022
12	Prevalence	Oceania	Female	Age-standardized	Urticaria	Rate	2021	805.597	924.29	707.795
13	Prevalence	Global	Male	Age-standardized	Urticaria	Rate	2021	706.602	800.814	626.317
14	Prevalence	Global	Female	Age-standardized	Urticaria	Rate	2021	1033.42	1171.83	916.662
15	Prevalence	Southern Latin America	Male	Age-standardized	Urticaria	Rate	2021	569.909	665.595	497.301
16	Prevalence	Southern Latin America	Female	Age-standardized	Urticaria	Rate	2021	970.518	1099.62	857.115
17	Prevalence	High-income Asia Pacific	Male	Age-standardized	Urticaria	Rate	2021	591.491	686.46	517.807
18	Prevalence	High-income Asia Pacific	Female	Age-standardized	Urticaria	Rate	2021	1006.66	1138.93	889.695
19	Prevalence	Central Latin America	Male	Age-standardized	Urticaria	Rate	2021	699.9	800.262	618.403
20	Prevalence	Central Latin America	Female	Age-standardized	Urticaria	Rate	2021	962.998	1103.2	847.681
21	Prevalence	Tropical Latin America	Male	Age-standardized	Urticaria	Rate	2021	716.766	816.627	632.588
22	Prevalence	Tropical Latin America	Female	Age-standardized	Urticaria	Rate	2021	987.043	1135.56	865.601
23	Prevalence	Western Sub-Saharan Africa	Male	Age-standardized	Urticaria	Rate	2021	698.08	798.098	616.491
24	Prevalence	Western Sub-Saharan Africa	Female	Age-standardized	Urticaria	Rate	2021	961.469	1101.7	846.463
25	Prevalence	Western Europe	Male	Age-standardized	Urticaria	Rate	2021	392.099	433.916	349.694
26	Prevalence	Western Europe	Female	Age-standardized	Urticaria	Rate	2021	797.025	885.219	711.029
27	Prevalence	Middle SDI	Male	Age-standardized	Urticaria	Rate	2021	706.358	802.5	625.448
28	Prevalence	Middle SDI	Female	Age-standardized	Urticaria	Rate	2021	960.99	1096.51	847.77
29	Prevalence	High SDI	Male	Age-standardized	Urticaria	Rate	2021	624.458	680.958	573.499
30	Prevalence	High SDI	Female	Age-standardized	Urticaria	Rate	2021	1006.39	1093.47	921.084
31	Prevalence	Caribbean	Male	Age-standardized	Urticaria	Rate	2021	680.944	781.327	598.25
32	Prevalence	Caribbean	Female	Age-standardized	Urticaria	Rate	2021	936.041	1075.04	826.517
33	Prevalence	Andean Latin America	Male	Age-standardized	Urticaria	Rate	2021	680.944	781.327	598.25
34	Prevalence	Andean Latin America	Female	Age-standardized	Urticaria	Rate	2021	936.041	1075.04	826.517
35	Prevalence	High-income North America	Male	Age-standardized	Urticaria	Rate	2021	733.685	787.12	687.537
36	Prevalence	High-income North America	Female	Age-standardized	Urticaria	Rate	2021	1079.14	1139.87	1022.76
37	Prevalence	Australasia	Male	Age-standardized	Urticaria	Rate	2021	639.45	729.181	558.862
38	Prevalence	Australasia	Female	Age-standardized	Urticaria	Rate	2021	1186.88	1328.47	1042.03
39	Prevalence	South Asia	Male	Age-standardized	Urticaria	Rate	2021	791.043	899.147	696.313
40	Prevalence	South Asia	Female	Age-standardized	Urticaria	Rate	2021	1201.48	1377.39	1056.85
41	Prevalence	Eastern Sub-Saharan Africa	Male	Age-standardized	Urticaria	Rate	2021	695.057	795.273	612.612
42	Prevalence	Eastern Sub-Saharan Africa	Female	Age-standardized	Urticaria	Rate	2021	955.472	1096.24	842.336
43	Prevalence	Southern Sub-Saharan Africa	Male	Age-standardized	Urticaria	Rate	2021	707.085	805.603	624.956
44	Prevalence	Southern Sub-Saharan Africa	Female	Age-standardized	Urticaria	Rate	2021	972.538	1113.11	856.033
45	Prevalence	North Africa and Middle East	Male	Age-standardized	Urticaria	Rate	2021	739.315	831.422	654.091
46	Prevalence	North Africa and Middle East	Female	Age-standardized	Urticaria	Rate	2021	1147.04	1303.8	1008.59
47	Prevalence	Low SDI	Male	Age-standardized	Urticaria	Rate	2021	725.002	827.052	641.384
48	Prevalence	Low SDI	Female	Age-standardized	Urticaria	Rate	2021	1036.99	1183.14	917.159
49	Prevalence	Central Sub-Saharan Africa	Male	Age-standardized	Urticaria	Rate	2021	680.944	781.327	598.25
50	Prevalence	Central Sub-Saharan Africa	Female	Age-standardized	Urticaria	Rate	2021	936.041	1075.04	826.517
51	Prevalence	High-middle SDI	Male	Age-standardized	Urticaria	Rate	2021	645.8	736.953	573.685
52	Prevalence	High-middle SDI	Female	Age-standardized	Urticaria	Rate	2021	1007.86	1143.43	893.32
53	Prevalence	Low-middle SDI	Male	Age-standardized	Urticaria	Rate	2021	777.355	882.1	686.33
54	Prevalence	Low-middle SDI	Female	Age-standardized	Urticaria	Rate	2021	1107.08	1263.92	975.543
1	Prevalence	Central Asia	Male	Age-standardized	Alopecia areata	Rate	2021	140.909	146.047	135.716
2	Prevalence	Central Asia	Female	Age-standardized	Alopecia areata	Rate	2021	267.665	278.073	257.833
3	Prevalence	Central Europe	Male	Age-standardized	Alopecia areata	Rate	2021	141.117	145.903	135.992
4	Prevalence	Central Europe	Female	Age-standardized	Alopecia areata	Rate	2021	268.12	277.571	259.166
5	Prevalence	Southeast Asia	Male	Age-standardized	Alopecia areata	Rate	2021	204.316	211.585	196.994
6	Prevalence	Southeast Asia	Female	Age-standardized	Alopecia areata	Rate	2021	305.349	315.673	294.906
7	Prevalence	Eastern Europe	Male	Age-standardized	Alopecia areata	Rate	2021	141.479	146.603	136.266
8	Prevalence	Eastern Europe	Female	Age-standardized	Alopecia areata	Rate	2021	268.866	278.841	259.183
9	Prevalence	East Asia	Male	Age-standardized	Alopecia areata	Rate	2021	152.296	157.921	146.849
10	Prevalence	East Asia	Female	Age-standardized	Alopecia areata	Rate	2021	301.533	312.965	290.308
11	Prevalence	Oceania	Male	Age-standardized	Alopecia areata	Rate	2021	170.995	177.373	164.686
12	Prevalence	Oceania	Female	Age-standardized	Alopecia areata	Rate	2021	304.634	315.918	292.981
13	Prevalence	Global	Male	Age-standardized	Alopecia areata	Rate	2021	149.54	154.416	144.631
14	Prevalence	Global	Female	Age-standardized	Alopecia areata	Rate	2021	280.235	288.916	271.326
15	Prevalence	Southern Latin America	Male	Age-standardized	Alopecia areata	Rate	2021	194.795	202.877	186.978
16	Prevalence	Southern Latin America	Female	Age-standardized	Alopecia areata	Rate	2021	324.771	335.707	312.946
17	Prevalence	High-income Asia Pacific	Male	Age-standardized	Alopecia areata	Rate	2021	195.396	202.884	188.177
18	Prevalence	High-income Asia Pacific	Female	Age-standardized	Alopecia areata	Rate	2021	322.778	334.075	312.446
19	Prevalence	Central Latin America	Male	Age-standardized	Alopecia areata	Rate	2021	141.234	146.04	136.167
20	Prevalence	Central Latin America	Female	Age-standardized	Alopecia areata	Rate	2021	268.34	277.544	259.528
21	Prevalence	Tropical Latin America	Male	Age-standardized	Alopecia areata	Rate	2021	141.517	146.665	136.301
22	Prevalence	Tropical Latin America	Female	Age-standardized	Alopecia areata	Rate	2021	268.943	278.896	259.056
23	Prevalence	Western Sub-Saharan Africa	Male	Age-standardized	Alopecia areata	Rate	2021	135.849	140.632	131.312
24	Prevalence	Western Sub-Saharan Africa	Female	Age-standardized	Alopecia areata	Rate	2021	252.784	261.058	244.436
25	Prevalence	Western Europe	Male	Age-standardized	Alopecia areata	Rate	2021	208.443	216.699	200.597
26	Prevalence	Western Europe	Female	Age-standardized	Alopecia areata	Rate	2021	284.194	293.932	274.89
27	Prevalence	High SDI	Male	Age-standardized	Alopecia areata	Rate	2021	180.537	186.502	174.399
28	Prevalence	High SDI	Female	Age-standardized	Alopecia areata	Rate	2021	346.33	357.016	336.634
29	Prevalence	Middle SDI	Male	Age-standardized	Alopecia areata	Rate	2021	153.226	158.472	148.191
30	Prevalence	Middle SDI	Female	Age-standardized	Alopecia areata	Rate	2021	276.106	284.745	267.139
31	Prevalence	Caribbean	Male	Age-standardized	Alopecia areata	Rate	2021	140.909	146.047	135.716
32	Prevalence	Caribbean	Female	Age-standardized	Alopecia areata	Rate	2021	267.665	278.073	257.833
33	Prevalence	Andean Latin America	Male	Age-standardized	Alopecia areata	Rate	2021	140.909	146.047	135.716
34	Prevalence	Andean Latin America	Female	Age-standardized	Alopecia areata	Rate	2021	267.665	278.073	257.833
35	Prevalence	High-income North America	Male	Age-standardized	Alopecia areata	Rate	2021	178.167	183.546	172.948
36	Prevalence	High-income North America	Female	Age-standardized	Alopecia areata	Rate	2021	446.22	459.751	433.535
37	Prevalence	Australasia	Male	Age-standardized	Alopecia areata	Rate	2021	194.954	202.498	187.418
38	Prevalence	Australasia	Female	Age-standardized	Alopecia areata	Rate	2021	325.068	336.021	313.905
39	Prevalence	South Asia	Male	Age-standardized	Alopecia areata	Rate	2021	127.251	132.182	122.345
40	Prevalence	South Asia	Female	Age-standardized	Alopecia areata	Rate	2021	235.7	244.047	227.224
41	Prevalence	Eastern Sub-Saharan Africa	Male	Age-standardized	Alopecia areata	Rate	2021	137.449	142.024	132.236
42	Prevalence	Eastern Sub-Saharan Africa	Female	Age-standardized	Alopecia areata	Rate	2021	250.798	259.346	242.324
43	Prevalence	Southern Sub-Saharan Africa	Male	Age-standardized	Alopecia areata	Rate	2021	136.012	140.928	131.161
44	Prevalence	Southern Sub-Saharan Africa	Female	Age-standardized	Alopecia areata	Rate	2021	253.105	261.905	244.688
45	Prevalence	North Africa and Middle East	Male	Age-standardized	Alopecia areata	Rate	2021	128.047	132.444	123.71
46	Prevalence	North Africa and Middle East	Female	Age-standardized	Alopecia areata	Rate	2021	238.627	246.561	229.545
47	Prevalence	Low SDI	Male	Age-standardized	Alopecia areata	Rate	2021	133.871	138.133	129.397
48	Prevalence	Low SDI	Female	Age-standardized	Alopecia areata	Rate	2021	247.144	254.813	239.072
49	Prevalence	Central Sub-Saharan Africa	Male	Age-standardized	Alopecia areata	Rate	2021	135.603	140.992	130.852
50	Prevalence	Central Sub-Saharan Africa	Female	Age-standardized	Alopecia areata	Rate	2021	252.184	261.07	243.45
51	Prevalence	High-middle SDI	Male	Age-standardized	Alopecia areata	Rate	2021	155.961	161.377	150.613
52	Prevalence	High-middle SDI	Female	Age-standardized	Alopecia areata	Rate	2021	287.034	296.367	277.718
53	Prevalence	Low-middle SDI	Male	Age-standardized	Alopecia areata	Rate	2021	136.855	141.313	132.079
54	Prevalence	Low-middle SDI	Female	Age-standardized	Alopecia areata	Rate	2021	248.716	256.661	240.166
1	Prevalence	Central Europe	Male	Age-standardized	Psoriasis	Rate	2021	471.764	484.151	458.865
2	Prevalence	Central Europe	Female	Age-standardized	Psoriasis	Rate	2021	488.872	502.135	475.491
3	Prevalence	Southeast Asia	Male	Age-standardized	Psoriasis	Rate	2021	549.595	568.976	529.83
4	Prevalence	Southeast Asia	Female	Age-standardized	Psoriasis	Rate	2021	541.592	559.788	522.709
5	Prevalence	Eastern Europe	Male	Age-standardized	Psoriasis	Rate	2021	432.804	447.589	418.132
6	Prevalence	Eastern Europe	Female	Age-standardized	Psoriasis	Rate	2021	454.077	468.827	438.945
7	Prevalence	East Asia	Male	Age-standardized	Psoriasis	Rate	2021	490.679	508.192	474.159
8	Prevalence	East Asia	Female	Age-standardized	Psoriasis	Rate	2021	444.324	458.323	430.29
9	Prevalence	Oceania	Male	Age-standardized	Psoriasis	Rate	2021	395.799	411.489	381.071
10	Prevalence	Oceania	Female	Age-standardized	Psoriasis	Rate	2021	367.507	380.347	354.49
11	Prevalence	Global	Male	Age-standardized	Psoriasis	Rate	2021	524.608	541.073	508.401
12	Prevalence	Global	Female	Age-standardized	Psoriasis	Rate	2021	508.379	523.692	492.902
13	Prevalence	Central Asia	Male	Age-standardized	Psoriasis	Rate	2021	405.212	419.672	390.112
14	Prevalence	Central Asia	Female	Age-standardized	Psoriasis	Rate	2021	424.298	440.093	407.988
15	Prevalence	High-income Asia Pacific	Male	Age-standardized	Psoriasis	Rate	2021	433.393	447.198	419.246
16	Prevalence	High-income Asia Pacific	Female	Age-standardized	Psoriasis	Rate	2021	358.493	369.609	347.091
17	Prevalence	Central Latin America	Male	Age-standardized	Psoriasis	Rate	2021	631.66	652.294	610.623
18	Prevalence	Central Latin America	Female	Age-standardized	Psoriasis	Rate	2021	655.77	676.493	633.837
19	Prevalence	Tropical Latin America	Male	Age-standardized	Psoriasis	Rate	2021	402.826	415.678	390.3
20	Prevalence	Tropical Latin America	Female	Age-standardized	Psoriasis	Rate	2021	418.386	431.898	405.184
21	Prevalence	Western Sub-Saharan Africa	Male	Age-standardized	Psoriasis	Rate	2021	352.629	364.384	341.336
22	Prevalence	Western Sub-Saharan Africa	Female	Age-standardized	Psoriasis	Rate	2021	378.713	391.527	366.844
23	Prevalence	Western Europe	Male	Age-standardized	Psoriasis	Rate	2021	1204.83	1246.15	1166.43
24	Prevalence	Western Europe	Female	Age-standardized	Psoriasis	Rate	2021	1110.43	1145.49	1074.87
25	Prevalence	High SDI	Male	Age-standardized	Psoriasis	Rate	2021	862.848	887.843	840.486
26	Prevalence	High SDI	Female	Age-standardized	Psoriasis	Rate	2021	844.311	866.404	821.795
27	Prevalence	Middle SDI	Male	Age-standardized	Psoriasis	Rate	2021	499.175	515.539	482.755
28	Prevalence	Middle SDI	Female	Age-standardized	Psoriasis	Rate	2021	500.062	515.171	484.177
29	Prevalence	Caribbean	Male	Age-standardized	Psoriasis	Rate	2021	611.361	634.148	589.432
30	Prevalence	Caribbean	Female	Age-standardized	Psoriasis	Rate	2021	634.515	658.518	612.275
31	Prevalence	Andean Latin America	Male	Age-standardized	Psoriasis	Rate	2021	1000.46	1034.41	962.357
32	Prevalence	Andean Latin America	Female	Age-standardized	Psoriasis	Rate	2021	1036.85	1076.19	999.55
33	Prevalence	Southern Latin America	Male	Age-standardized	Psoriasis	Rate	2021	611.004	634.942	587.661
34	Prevalence	Southern Latin America	Female	Age-standardized	Psoriasis	Rate	2021	610.453	635.137	587.487
35	Prevalence	High-income North America	Male	Age-standardized	Psoriasis	Rate	2021	949.223	969.619	929.572
36	Prevalence	High-income North America	Female	Age-standardized	Psoriasis	Rate	2021	1004.92	1026.96	985.001
37	Prevalence	Australasia	Male	Age-standardized	Psoriasis	Rate	2021	551.433	574.074	531.303
38	Prevalence	Australasia	Female	Age-standardized	Psoriasis	Rate	2021	659.613	686.038	634.777
39	Prevalence	South Asia	Male	Age-standardized	Psoriasis	Rate	2021	354.324	365.462	342.838
40	Prevalence	South Asia	Female	Age-standardized	Psoriasis	Rate	2021	367.763	379.629	356.046
41	Prevalence	Eastern Sub-Saharan Africa	Male	Age-standardized	Psoriasis	Rate	2021	146.606	151.496	141.812
42	Prevalence	Eastern Sub-Saharan Africa	Female	Age-standardized	Psoriasis	Rate	2021	153.662	158.722	148.785
43	Prevalence	Southern Sub-Saharan Africa	Male	Age-standardized	Psoriasis	Rate	2021	238.66	246.836	230.805
44	Prevalence	Southern Sub-Saharan Africa	Female	Age-standardized	Psoriasis	Rate	2021	248.53	257.078	240.473
45	Prevalence	North Africa and Middle East	Male	Age-standardized	Psoriasis	Rate	2021	477.316	494.657	461.158
46	Prevalence	North Africa and Middle East	Female	Age-standardized	Psoriasis	Rate	2021	542.444	561.333	522.844
47	Prevalence	Central Sub-Saharan Africa	Male	Age-standardized	Psoriasis	Rate	2021	296.016	306.823	284.782
48	Prevalence	Central Sub-Saharan Africa	Female	Age-standardized	Psoriasis	Rate	2021	309.362	320.729	297.756
49	Prevalence	Low SDI	Male	Age-standardized	Psoriasis	Rate	2021	263.409	272.204	255.056
50	Prevalence	Low SDI	Female	Age-standardized	Psoriasis	Rate	2021	274.339	282.563	265.72
51	Prevalence	High-middle SDI	Male	Age-standardized	Psoriasis	Rate	2021	564.29	583.311	545.896
52	Prevalence	High-middle SDI	Female	Age-standardized	Psoriasis	Rate	2021	537.706	555.742	520.487
53	Prevalence	Low-middle SDI	Male	Age-standardized	Psoriasis	Rate	2021	370.825	382.985	358.638
54	Prevalence	Low-middle SDI	Female	Age-standardized	Psoriasis	Rate	2021	383.614	395.564	371.327
1	Prevalence	Central Europe	Male	Age-standardized	Dermatitis	Rate	2021	2588.7	2826.31	2397.83
2	Prevalence	Central Europe	Female	Age-standardized	Dermatitis	Rate	2021	3846.6	4247.83	3516.72
3	Prevalence	Southeast Asia	Male	Age-standardized	Dermatitis	Rate	2021	2879.91	3224.02	2613
4	Prevalence	Southeast Asia	Female	Age-standardized	Dermatitis	Rate	2021	3736.35	4141.17	3428.94
5	Prevalence	Global	Male	Age-standardized	Dermatitis	Rate	2021	2795.08	3042.15	2605.08
6	Prevalence	Global	Female	Age-standardized	Dermatitis	Rate	2021	3362.09	3652.49	3127.39
7	Prevalence	East Asia	Male	Age-standardized	Dermatitis	Rate	2021	2704.13	3008.85	2461.14
8	Prevalence	East Asia	Female	Age-standardized	Dermatitis	Rate	2021	3095.09	3448.36	2809.41
9	Prevalence	Eastern Europe	Male	Age-standardized	Dermatitis	Rate	2021	3564.38	3743.92	3411.44
10	Prevalence	Eastern Europe	Female	Age-standardized	Dermatitis	Rate	2021	4973.35	5298.36	4727.28
11	Prevalence	Oceania	Male	Age-standardized	Dermatitis	Rate	2021	2841.37	3108.95	2616.33
12	Prevalence	Oceania	Female	Age-standardized	Dermatitis	Rate	2021	3387.43	3721.61	3116.91
13	Prevalence	High-income Asia Pacific	Male	Age-standardized	Dermatitis	Rate	2021	4714.69	4924.9	4512.48
14	Prevalence	High-income Asia Pacific	Female	Age-standardized	Dermatitis	Rate	2021	5569.55	5837.44	5327.24
15	Prevalence	Central Asia	Male	Age-standardized	Dermatitis	Rate	2021	4677.89	4984.97	4425.51
16	Prevalence	Central Asia	Female	Age-standardized	Dermatitis	Rate	2021	6832.43	7272.69	6428.99
17	Prevalence	Central Sub-Saharan Africa	Male	Age-standardized	Dermatitis	Rate	2021	2077.87	2293.11	1912.13
18	Prevalence	Central Sub-Saharan Africa	Female	Age-standardized	Dermatitis	Rate	2021	2374.49	2610.97	2176.58
19	Prevalence	Middle SDI	Male	Age-standardized	Dermatitis	Rate	2021	2798.1	3091.5	2577.76
20	Prevalence	Middle SDI	Female	Age-standardized	Dermatitis	Rate	2021	3339.93	3661.49	3075.61
21	Prevalence	Low SDI	Male	Age-standardized	Dermatitis	Rate	2021	2311.29	2536.77	2135.17
22	Prevalence	Low SDI	Female	Age-standardized	Dermatitis	Rate	2021	2648.93	2911.56	2441.78
23	Prevalence	Western Sub-Saharan Africa	Male	Age-standardized	Dermatitis	Rate	2021	2235.47	2459.87	2060.15
24	Prevalence	Western Sub-Saharan Africa	Female	Age-standardized	Dermatitis	Rate	2021	2608.4	2874.35	2398.35
25	Prevalence	Western Europe	Male	Age-standardized	Dermatitis	Rate	2021	4029.9	4233.44	3850.12
26	Prevalence	Western Europe	Female	Age-standardized	Dermatitis	Rate	2021	5254.27	5517.12	5004.82
27	Prevalence	Australasia	Male	Age-standardized	Dermatitis	Rate	2021	2683.41	2834.2	2552.11
28	Prevalence	Australasia	Female	Age-standardized	Dermatitis	Rate	2021	3451.73	3646.44	3271.27
29	Prevalence	Central Latin America	Male	Age-standardized	Dermatitis	Rate	2021	2867.32	3125.38	2640.47
30	Prevalence	Central Latin America	Female	Age-standardized	Dermatitis	Rate	2021	3413.68	3717.34	3167.75
31	Prevalence	Andean Latin America	Male	Age-standardized	Dermatitis	Rate	2021	2941.73	3214.6	2714.77
32	Prevalence	Andean Latin America	Female	Age-standardized	Dermatitis	Rate	2021	3416.52	3709.89	3162.66
33	Prevalence	Caribbean	Male	Age-standardized	Dermatitis	Rate	2021	2969.21	3237.3	2749.3
34	Prevalence	Caribbean	Female	Age-standardized	Dermatitis	Rate	2021	3506.96	3796.25	3261.14
35	Prevalence	South Asia	Male	Age-standardized	Dermatitis	Rate	2021	2599.26	2855.73	2402.04
36	Prevalence	South Asia	Female	Age-standardized	Dermatitis	Rate	2021	2991.42	3272.55	2770.15
37	Prevalence	Southern Sub-Saharan Africa	Male	Age-standardized	Dermatitis	Rate	2021	2211.69	2432.49	2042.26
38	Prevalence	Southern Sub-Saharan Africa	Female	Age-standardized	Dermatitis	Rate	2021	2533.36	2808.26	2317.14
39	Prevalence	High-income North America	Male	Age-standardized	Dermatitis	Rate	2021	4158.51	4408.06	3952.58
40	Prevalence	High-income North America	Female	Age-standardized	Dermatitis	Rate	2021	5384.37	5719.75	5096.02
41	Prevalence	North Africa and Middle East	Male	Age-standardized	Dermatitis	Rate	2021	2478.85	2701.15	2295.24
42	Prevalence	North Africa and Middle East	Female	Age-standardized	Dermatitis	Rate	2021	2736.36	3000.22	2524.71
43	Prevalence	Eastern Sub-Saharan Africa	Male	Age-standardized	Dermatitis	Rate	2021	2167.35	2373.87	2000.98
44	Prevalence	Eastern Sub-Saharan Africa	Female	Age-standardized	Dermatitis	Rate	2021	2475.78	2719.83	2278.25
45	Prevalence	Southern Latin America	Male	Age-standardized	Dermatitis	Rate	2021	3303.11	3497.24	3129.28
46	Prevalence	Southern Latin America	Female	Age-standardized	Dermatitis	Rate	2021	4156.82	4404.4	3922.62
47	Prevalence	Tropical Latin America	Male	Age-standardized	Dermatitis	Rate	2021	3457.09	3733.01	3211.66
48	Prevalence	Tropical Latin America	Female	Age-standardized	Dermatitis	Rate	2021	4125.19	4474.7	3849.83
49	Prevalence	Low-middle SDI	Male	Age-standardized	Dermatitis	Rate	2021	2587.3	2836.07	2388.75
50	Prevalence	Low-middle SDI	Female	Age-standardized	Dermatitis	Rate	2021	3028.28	3310.67	2800.74
51	Prevalence	High-middle SDI	Male	Age-standardized	Dermatitis	Rate	2021	3023.95	3279.17	2827.88
52	Prevalence	High-middle SDI	Female	Age-standardized	Dermatitis	Rate	2021	3770.23	4075.52	3523.02
53	Prevalence	High SDI	Male	Age-standardized	Dermatitis	Rate	2021	3889.61	4110.43	3708.63
54	Prevalence	High SDI	Female	Age-standardized	Dermatitis	Rate	2021	4962.82	5231.98	4724.19
