# Supplementary material for: Burden of immune-related skin diseases worldwide, 1991–2021: insights and prediction from the Global Burden of Disease Study
Source: Front Immunol. 2025 Nov 11;16:1668840. doi: 10.3389/fimmu.2025.1668840 (PMC12644009; doi:10.3389/fimmu.2025.1668840)
Supplement: Supplementary file 3 [file Table3.xlsx]

## Sheet: Urticaria
	measure_id	measure_name	location_id	location_name	sex_id	sex_name	age_id	age_name	cause_id	cause_name	metric_id	metric_name	year	val	upper	lower
1	5	Prevalence	30	Vanuatu	3	Both	27	Age-standardized	664	Urticaria	3	Rate	2021	1139.63	1301.57	1008.86
2	5	Prevalence	39	Tajikistan	3	Both	27	Age-standardized	664	Urticaria	3	Rate	2021	1191.49	1355.05	1053.32
3	5	Prevalence	37	Kyrgyzstan	3	Both	27	Age-standardized	664	Urticaria	3	Rate	2021	1199.15	1362.28	1061.24
4	5	Prevalence	29	Tonga	3	Both	27	Age-standardized	664	Urticaria	3	Rate	2021	1143.64	1306	1012.5
5	5	Prevalence	24	Marshall Islands	3	Both	27	Age-standardized	664	Urticaria	3	Rate	2021	1138.29	1299.79	1007.59
6	5	Prevalence	23	Kiribati	3	Both	27	Age-standardized	664	Urticaria	3	Rate	2021	1143.96	1306.41	1013.05
7	5	Prevalence	26	Papua New Guinea	3	Both	27	Age-standardized	664	Urticaria	3	Rate	2021	1134.97	1295.9	1004.54
8	5	Prevalence	34	Azerbaijan	3	Both	27	Age-standardized	664	Urticaria	3	Rate	2021	1194.8	1356.84	1057.46
9	5	Prevalence	38	Mongolia	3	Both	27	Age-standardized	664	Urticaria	3	Rate	2021	1199.91	1363	1061.79
10	5	Prevalence	36	Kazakhstan	3	Both	27	Age-standardized	664	Urticaria	3	Rate	2021	1199.7	1362.73	1061.53
11	5	Prevalence	18	Thailand	3	Both	27	Age-standardized	664	Urticaria	3	Rate	2021	1143.15	1305.51	1012.17
12	5	Prevalence	33	Armenia	3	Both	27	Age-standardized	664	Urticaria	3	Rate	2021	1201.8	1364.1	1064.31
13	5	Prevalence	35	Georgia	3	Both	27	Age-standardized	664	Urticaria	3	Rate	2021	1196.02	1358.33	1058.1
14	5	Prevalence	12	Lao People's Democratic Republic	3	Both	27	Age-standardized	664	Urticaria	3	Rate	2021	1140.78	1302.81	1009.92
15	5	Prevalence	28	Solomon Islands	3	Both	27	Age-standardized	664	Urticaria	3	Rate	2021	1137.58	1299.25	1007
16	5	Prevalence	13	Malaysia	3	Both	27	Age-standardized	664	Urticaria	3	Rate	2021	1135.09	1296.11	1005.02
17	5	Prevalence	27	Samoa	3	Both	27	Age-standardized	664	Urticaria	3	Rate	2021	1138.15	1299.66	1007.4
18	5	Prevalence	14	Maldives	3	Both	27	Age-standardized	664	Urticaria	3	Rate	2021	1122.1	1280.79	992.901
19	5	Prevalence	17	Sri Lanka	3	Both	27	Age-standardized	664	Urticaria	3	Rate	2021	1144.37	1307.01	1013.23
20	5	Prevalence	25	Micronesia (Federated States of)	3	Both	27	Age-standardized	664	Urticaria	3	Rate	2021	1139.62	1301.26	1008.99
21	5	Prevalence	20	Viet Nam	3	Both	27	Age-standardized	664	Urticaria	3	Rate	2021	1140.25	1302.06	1009.79
22	5	Prevalence	1	Global	3	Both	27	Age-standardized	664	Urticaria	3	Rate	2021	1094.59	1240.42	969.181
23	5	Prevalence	15	Myanmar	3	Both	27	Age-standardized	664	Urticaria	3	Rate	2021	1145.5	1308.26	1014.42
24	5	Prevalence	19	Timor-Leste	3	Both	27	Age-standardized	664	Urticaria	3	Rate	2021	1138.98	1300.88	1008.08
25	5	Prevalence	11	Indonesia	3	Both	27	Age-standardized	664	Urticaria	3	Rate	2021	1204.97	1374.11	1070.67
26	5	Prevalence	8	Taiwan (Province of China)	3	Both	27	Age-standardized	664	Urticaria	3	Rate	2021	1115.9	1263.86	980.686
27	5	Prevalence	10	Cambodia	3	Both	27	Age-standardized	664	Urticaria	3	Rate	2021	1144.5	1307.06	1013.56
28	5	Prevalence	6	China	3	Both	27	Age-standardized	664	Urticaria	3	Rate	2021	1150.73	1302.35	1028.12
29	5	Prevalence	22	Fiji	3	Both	27	Age-standardized	664	Urticaria	3	Rate	2021	1139.71	1301.6	1009.05
30	5	Prevalence	16	Philippines	3	Both	27	Age-standardized	664	Urticaria	3	Rate	2021	1204.74	1373.52	1070.36
31	5	Prevalence	7	Democratic People's Republic of Korea	3	Both	27	Age-standardized	664	Urticaria	3	Rate	2021	1119.61	1267.65	984.386
32	5	Prevalence	57	Belarus	3	Both	27	Age-standardized	664	Urticaria	3	Rate	2021	1202.02	1364.86	1064.07
33	5	Prevalence	40	Turkmenistan	3	Both	27	Age-standardized	664	Urticaria	3	Rate	2021	1189.22	1352.34	1050.7
34	5	Prevalence	54	Slovakia	3	Both	27	Age-standardized	664	Urticaria	3	Rate	2021	1222.7	1397.09	1094.01
35	5	Prevalence	41	Uzbekistan	3	Both	27	Age-standardized	664	Urticaria	3	Rate	2021	1196.01	1359.06	1058.04
36	5	Prevalence	52	Romania	3	Both	27	Age-standardized	664	Urticaria	3	Rate	2021	1175.31	1335.84	1048.04
37	5	Prevalence	55	Slovenia	3	Both	27	Age-standardized	664	Urticaria	3	Rate	2021	1215.18	1388.63	1086.72
38	5	Prevalence	53	Serbia	3	Both	27	Age-standardized	664	Urticaria	3	Rate	2021	1217.51	1391.66	1089.33
39	5	Prevalence	50	Montenegro	3	Both	27	Age-standardized	664	Urticaria	3	Rate	2021	1221.66	1396.68	1093.38
40	5	Prevalence	49	North Macedonia	3	Both	27	Age-standardized	664	Urticaria	3	Rate	2021	1221.97	1397.17	1093.32
41	5	Prevalence	46	Croatia	3	Both	27	Age-standardized	664	Urticaria	3	Rate	2021	1223.88	1398.83	1095.31
42	5	Prevalence	51	Poland	3	Both	27	Age-standardized	664	Urticaria	3	Rate	2021	1243.34	1322.11	1167.74
43	5	Prevalence	47	Czechia	3	Both	27	Age-standardized	664	Urticaria	3	Rate	2021	1220.67	1395.19	1091.94
44	5	Prevalence	48	Hungary	3	Both	27	Age-standardized	664	Urticaria	3	Rate	2021	1224.36	1398.69	1095.75
45	5	Prevalence	43	Albania	3	Both	27	Age-standardized	664	Urticaria	3	Rate	2021	1223.56	1399.73	1094.95
46	5	Prevalence	45	Bulgaria	3	Both	27	Age-standardized	664	Urticaria	3	Rate	2021	1220.68	1394.59	1092.08
47	5	Prevalence	44	Bosnia and Herzegovina	3	Both	27	Age-standardized	664	Urticaria	3	Rate	2021	1223.53	1398.28	1094.86
48	5	Prevalence	60	Lithuania	3	Both	27	Age-standardized	664	Urticaria	3	Rate	2021	1198.34	1361.53	1060.06
49	5	Prevalence	74	Andorra	3	Both	27	Age-standardized	664	Urticaria	3	Rate	2021	768.6375433647501	870.977	684.65
50	5	Prevalence	58	Estonia	3	Both	27	Age-standardized	664	Urticaria	3	Rate	2021	1193.69	1357.2	1055.26
51	5	Prevalence	71	Australia	3	Both	27	Age-standardized	664	Urticaria	3	Rate	2021	984.343	1108.79	879.826
52	5	Prevalence	72	New Zealand	3	Both	27	Age-standardized	664	Urticaria	3	Rate	2021	1040.79	1188.59	923.573
53	5	Prevalence	62	Russian Federation	3	Both	27	Age-standardized	664	Urticaria	3	Rate	2021	1268.27	1442.77	1120.97
54	5	Prevalence	68	Republic of Korea	3	Both	27	Age-standardized	664	Urticaria	3	Rate	2021	976.737	1101.4	872.861
55	5	Prevalence	67	Japan	3	Both	27	Age-standardized	664	Urticaria	3	Rate	2021	1039.42	1187.16	922.277
56	5	Prevalence	59	Latvia	3	Both	27	Age-standardized	664	Urticaria	3	Rate	2021	1197.51	1360.69	1059.23
57	5	Prevalence	61	Republic of Moldova	3	Both	27	Age-standardized	664	Urticaria	3	Rate	2021	1197.62	1360.67	1059.5
58	5	Prevalence	77	Cyprus	3	Both	27	Age-standardized	664	Urticaria	3	Rate	2021	775.8130267407299	878.188	691.733
59	5	Prevalence	66	Brunei Darussalam	3	Both	27	Age-standardized	664	Urticaria	3	Rate	2021	970.734	1095.8	867.314
60	5	Prevalence	63	Ukraine	3	Both	27	Age-standardized	664	Urticaria	3	Rate	2021	1267.88	1442.13	1120.62
61	5	Prevalence	76	Belgium	3	Both	27	Age-standardized	664	Urticaria	3	Rate	2021	774.627	877.547	690.05
62	5	Prevalence	69	Singapore	3	Both	27	Age-standardized	664	Urticaria	3	Rate	2021	978.499	1103.21	874.15
63	5	Prevalence	75	Austria	3	Both	27	Age-standardized	664	Urticaria	3	Rate	2021	773.652	876.3593416475601	689.292
64	5	Prevalence	78	Denmark	3	Both	27	Age-standardized	664	Urticaria	3	Rate	2021	772.153	865.826	693.6170783210699
65	5	Prevalence	83	Iceland	3	Both	27	Age-standardized	664	Urticaria	3	Rate	2021	769.043	871.3176977863399	685.08
66	5	Prevalence	85	Israel	3	Both	27	Age-standardized	664	Urticaria	3	Rate	2021	815.9781035235601	933.271	727.45
67	5	Prevalence	107	Barbados	3	Both	27	Age-standardized	664	Urticaria	3	Rate	2021	1108.75	1268.26	978.514
68	5	Prevalence	112	Grenada	3	Both	27	Age-standardized	664	Urticaria	3	Rate	2021	1103.81	1263.34	973.424
69	5	Prevalence	111	Dominican Republic	3	Both	27	Age-standardized	664	Urticaria	3	Rate	2021	1108.59	1268.51	977.653
70	5	Prevalence	90	Norway	3	Both	27	Age-standardized	664	Urticaria	3	Rate	2021	819.47	937.208	727.108
71	5	Prevalence	105	Antigua and Barbuda	3	Both	27	Age-standardized	664	Urticaria	3	Rate	2021	1108.65	1268.41	978.369
72	5	Prevalence	110	Dominica	3	Both	27	Age-standardized	664	Urticaria	3	Rate	2021	1103.08	1262.62	972.806
73	5	Prevalence	98	Chile	3	Both	27	Age-standardized	664	Urticaria	3	Rate	2021	983.834	1108.28	879.421
74	5	Prevalence	79	Finland	3	Both	27	Age-standardized	664	Urticaria	3	Rate	2021	772.164	874.815	687.792
75	5	Prevalence	114	Haiti	3	Both	27	Age-standardized	664	Urticaria	3	Rate	2021	1110.3	1270.16	979.821
76	5	Prevalence	106	Bahamas	3	Both	27	Age-standardized	664	Urticaria	3	Rate	2021	1110.58	1270.46	980.076
77	5	Prevalence	87	Luxembourg	3	Both	27	Age-standardized	664	Urticaria	3	Rate	2021	772.171	874.9	687.769
78	5	Prevalence	113	Guyana	3	Both	27	Age-standardized	664	Urticaria	3	Rate	2021	1107.94	1267.74	977.463
79	5	Prevalence	89	Netherlands	3	Both	27	Age-standardized	664	Urticaria	3	Rate	2021	774.047	876.7977808798099	689.5685437761699
80	5	Prevalence	94	Switzerland	3	Both	27	Age-standardized	664	Urticaria	3	Rate	2021	772.9568327432399	875.666	688.506
81	5	Prevalence	95	United Kingdom	3	Both	27	Age-standardized	664	Urticaria	3	Rate	2021	808.1	913.55	717.146
82	5	Prevalence	97	Argentina	3	Both	27	Age-standardized	664	Urticaria	3	Rate	2021	988.381	1112.56	883.6158951274001
83	5	Prevalence	101	Canada	3	Both	27	Age-standardized	664	Urticaria	3	Rate	2021	1230.63	1403.44	1092.22
84	5	Prevalence	88	Malta	3	Both	27	Age-standardized	664	Urticaria	3	Rate	2021	764.214	866.2971280873099	680.499
85	5	Prevalence	86	Italy	3	Both	27	Age-standardized	664	Urticaria	3	Rate	2021	821.5407239175601	939.252	729.34
86	5	Prevalence	84	Ireland	3	Both	27	Age-standardized	664	Urticaria	3	Rate	2021	776.707	879.7759905197299	692.1048427158601
87	5	Prevalence	99	Uruguay	3	Both	27	Age-standardized	664	Urticaria	3	Rate	2021	988.393	1112.68	883.6537467303999
88	5	Prevalence	82	Greece	3	Both	27	Age-standardized	664	Urticaria	3	Rate	2021	771.458	870.051	686.117
89	5	Prevalence	109	Cuba	3	Both	27	Age-standardized	664	Urticaria	3	Rate	2021	1104.92	1264.09	974.732
90	5	Prevalence	81	Germany	3	Both	27	Age-standardized	664	Urticaria	3	Rate	2021	855.1880485344301	962.679	765.809
91	5	Prevalence	92	Spain	3	Both	27	Age-standardized	664	Urticaria	3	Rate	2021	700.311	794.725	610.841
92	5	Prevalence	93	Sweden	3	Both	27	Age-standardized	664	Urticaria	3	Rate	2021	702.427	792.31	621.685
93	5	Prevalence	80	France	3	Both	27	Age-standardized	664	Urticaria	3	Rate	2021	729.7034728672701	823.537	652.224
94	5	Prevalence	91	Portugal	3	Both	27	Age-standardized	664	Urticaria	3	Rate	2021	777.8427465972201	880.749	693.461
95	5	Prevalence	108	Belize	3	Both	27	Age-standardized	664	Urticaria	3	Rate	2021	1108.34	1268.47	977.589
96	5	Prevalence	102	United States of America	3	Both	27	Age-standardized	664	Urticaria	3	Rate	2021	1224.79	1300.19	1156.02
97	5	Prevalence	115	Jamaica	3	Both	27	Age-standardized	664	Urticaria	3	Rate	2021	1108.12	1268.05	977.645
98	5	Prevalence	117	Saint Vincent and the Grenadines	3	Both	27	Age-standardized	664	Urticaria	3	Rate	2021	1104.47	1264.36	973.9
99	5	Prevalence	118	Suriname	3	Both	27	Age-standardized	664	Urticaria	3	Rate	2021	1107.69	1267.25	977.416
100	5	Prevalence	116	Saint Lucia	3	Both	27	Age-standardized	664	Urticaria	3	Rate	2021	1106.31	1265.99	975.824
101	5	Prevalence	119	Trinidad and Tobago	3	Both	27	Age-standardized	664	Urticaria	3	Rate	2021	1106.4	1266.1	975.81
102	5	Prevalence	121	Bolivia (Plurinational State of)	3	Both	27	Age-standardized	664	Urticaria	3	Rate	2021	1107.68	1267.28	977.468
103	5	Prevalence	139	Algeria	3	Both	27	Age-standardized	664	Urticaria	3	Rate	2021	1053.83	1195.8	934.229
104	5	Prevalence	144	Jordan	3	Both	27	Age-standardized	664	Urticaria	3	Rate	2021	1046.93	1188.25	927.516
105	5	Prevalence	146	Lebanon	3	Both	27	Age-standardized	664	Urticaria	3	Rate	2021	1052.72	1194.53	932.863
106	5	Prevalence	141	Egypt	3	Both	27	Age-standardized	664	Urticaria	3	Rate	2021	1049.23	1192.78	930.735
107	5	Prevalence	122	Ecuador	3	Both	27	Age-standardized	664	Urticaria	3	Rate	2021	1109.02	1268.85	978.542
108	5	Prevalence	143	Iraq	3	Both	27	Age-standardized	664	Urticaria	3	Rate	2021	1052.13	1193.84	932.774
109	5	Prevalence	147	Libya	3	Both	27	Age-standardized	664	Urticaria	3	Rate	2021	1051.95	1193.54	932.428
110	5	Prevalence	142	Iran (Islamic Republic of)	3	Both	27	Age-standardized	664	Urticaria	3	Rate	2021	1109.15	1265.76	983.244
111	5	Prevalence	133	Venezuela (Bolivarian Republic of)	3	Both	27	Age-standardized	664	Urticaria	3	Rate	2021	1109.8	1269.82	979.134
112	5	Prevalence	131	Nicaragua	3	Both	27	Age-standardized	664	Urticaria	3	Rate	2021	1108.69	1268.08	978.556
113	5	Prevalence	140	Bahrain	3	Both	27	Age-standardized	664	Urticaria	3	Rate	2021	1031.54	1170.81	913.262
114	5	Prevalence	136	Paraguay	3	Both	27	Age-standardized	664	Urticaria	3	Rate	2021	1108.56	1268.51	977.722
115	5	Prevalence	129	Honduras	3	Both	27	Age-standardized	664	Urticaria	3	Rate	2021	1110.34	1270.28	979.848
116	5	Prevalence	128	Guatemala	3	Both	27	Age-standardized	664	Urticaria	3	Rate	2021	1111.25	1271.27	980.669
117	5	Prevalence	127	El Salvador	3	Both	27	Age-standardized	664	Urticaria	3	Rate	2021	1113.95	1273.47	984.141
118	5	Prevalence	145	Kuwait	3	Both	27	Age-standardized	664	Urticaria	3	Rate	2021	1034.82	1174.86	916.109
119	5	Prevalence	132	Panama	3	Both	27	Age-standardized	664	Urticaria	3	Rate	2021	1107.38	1267.19	976.818
120	5	Prevalence	151	Qatar	3	Both	27	Age-standardized	664	Urticaria	3	Rate	2021	1021.51	1161.09	905.378
121	5	Prevalence	135	Brazil	3	Both	27	Age-standardized	664	Urticaria	3	Rate	2021	1169.12	1327.48	1039.27
122	5	Prevalence	150	Oman	3	Both	27	Age-standardized	664	Urticaria	3	Rate	2021	1035.17	1175.13	916.761
123	5	Prevalence	126	Costa Rica	3	Both	27	Age-standardized	664	Urticaria	3	Rate	2021	1108.2	1268.23	977.342
124	5	Prevalence	148	Morocco	3	Both	27	Age-standardized	664	Urticaria	3	Rate	2021	1053.27	1195.04	933.597
125	5	Prevalence	130	Mexico	3	Both	27	Age-standardized	664	Urticaria	3	Rate	2021	1169.94	1328.38	1039.84
126	5	Prevalence	125	Colombia	3	Both	27	Age-standardized	664	Urticaria	3	Rate	2021	1108.13	1267.53	977.946
127	5	Prevalence	123	Peru	3	Both	27	Age-standardized	664	Urticaria	3	Rate	2021	1106.55	1266.21	975.954
128	5	Prevalence	149	Palestine	3	Both	27	Age-standardized	664	Urticaria	3	Rate	2021	1053.16	1194.82	933.646
129	5	Prevalence	157	Yemen	3	Both	27	Age-standardized	664	Urticaria	3	Rate	2021	1054.16	1195.88	934.318
130	5	Prevalence	155	T眉rkiye	3	Both	27	Age-standardized	664	Urticaria	3	Rate	2021	1053.99	1195.68	934.445
131	5	Prevalence	172	Equatorial Guinea	3	Both	27	Age-standardized	664	Urticaria	3	Rate	2021	1100.42	1257.18	972.631
132	5	Prevalence	152	Saudi Arabia	3	Both	27	Age-standardized	664	Urticaria	3	Rate	2021	1034.29	1173.98	915.503
133	5	Prevalence	161	Bangladesh	3	Both	27	Age-standardized	664	Urticaria	3	Rate	2021	955.838	1088.72	842.484
134	5	Prevalence	165	Pakistan	3	Both	27	Age-standardized	664	Urticaria	3	Rate	2021	1005.86	1152.73	882.047
135	5	Prevalence	154	Tunisia	3	Both	27	Age-standardized	664	Urticaria	3	Rate	2021	1054.54	1196.23	934.56
136	5	Prevalence	176	Comoros	3	Both	27	Age-standardized	664	Urticaria	3	Rate	2021	1106.07	1265.74	975.409
137	5	Prevalence	179	Ethiopia	3	Both	27	Age-standardized	664	Urticaria	3	Rate	2021	1165.72	1323.77	1035.64
138	5	Prevalence	180	Kenya	3	Both	27	Age-standardized	664	Urticaria	3	Rate	2021	1168.88	1327.6	1038.89
139	5	Prevalence	164	Nepal	3	Both	27	Age-standardized	664	Urticaria	3	Rate	2021	941.66	1072.48	827.418
140	5	Prevalence	160	Afghanistan	3	Both	27	Age-standardized	664	Urticaria	3	Rate	2021	1053.82	1195.59	933.861
141	5	Prevalence	171	Democratic Republic of the Congo	3	Both	27	Age-standardized	664	Urticaria	3	Rate	2021	1107.93	1267.44	977.407
142	5	Prevalence	173	Gabon	3	Both	27	Age-standardized	664	Urticaria	3	Rate	2021	1111.91	1272.81	980.545
143	5	Prevalence	170	Congo	3	Both	27	Age-standardized	664	Urticaria	3	Rate	2021	1109.56	1269.75	978.201
144	5	Prevalence	168	Angola	3	Both	27	Age-standardized	664	Urticaria	3	Rate	2021	1113.51	1273.66	982.822
145	5	Prevalence	175	Burundi	3	Both	27	Age-standardized	664	Urticaria	3	Rate	2021	1106.9	1267.4	975.356
146	5	Prevalence	153	Syrian Arab Republic	3	Both	27	Age-standardized	664	Urticaria	3	Rate	2021	1059.04	1201.48	938.755
147	5	Prevalence	178	Eritrea	3	Both	27	Age-standardized	664	Urticaria	3	Rate	2021	1104.74	1263.68	974.364
148	5	Prevalence	182	Malawi	3	Both	27	Age-standardized	664	Urticaria	3	Rate	2021	1112.69	1272.87	981.77
149	5	Prevalence	184	Mozambique	3	Both	27	Age-standardized	664	Urticaria	3	Rate	2021	1113.76	1274.17	982.778
150	5	Prevalence	183	Mauritius	3	Both	27	Age-standardized	664	Urticaria	3	Rate	2021	1143.4	1305.94	1012.31
151	5	Prevalence	169	Central African Republic	3	Both	27	Age-standardized	664	Urticaria	3	Rate	2021	1109.38	1269.46	978.626
152	5	Prevalence	185	Rwanda	3	Both	27	Age-standardized	664	Urticaria	3	Rate	2021	1112.78	1272.59	982.354
153	5	Prevalence	163	India	3	Both	27	Age-standardized	664	Urticaria	3	Rate	2021	1007.16	1153.88	883.832
154	5	Prevalence	156	United Arab Emirates	3	Both	27	Age-standardized	664	Urticaria	3	Rate	2021	1023.41	1162.4	905.737
155	5	Prevalence	181	Madagascar	3	Both	27	Age-standardized	664	Urticaria	3	Rate	2021	1109.01	1269.3	977.922
156	5	Prevalence	177	Djibouti	3	Both	27	Age-standardized	664	Urticaria	3	Rate	2021	1095.51	1254.2	966.053
157	5	Prevalence	162	Bhutan	3	Both	27	Age-standardized	664	Urticaria	3	Rate	2021	954.352	1086.77	840.918
158	5	Prevalence	189	United Republic of Tanzania	3	Both	27	Age-standardized	664	Urticaria	3	Rate	2021	1111	1271.38	979.873
159	5	Prevalence	190	Uganda	3	Both	27	Age-standardized	664	Urticaria	3	Rate	2021	1110.59	1270.25	980.302
160	5	Prevalence	186	Seychelles	3	Both	27	Age-standardized	664	Urticaria	3	Rate	2021	1130.07	1290.09	1000.69
161	5	Prevalence	196	South Africa	3	Both	27	Age-standardized	664	Urticaria	3	Rate	2021	1171.56	1330.32	1041.54
162	5	Prevalence	187	Somalia	3	Both	27	Age-standardized	664	Urticaria	3	Rate	2021	1105.5	1264.54	975.441
163	5	Prevalence	207	Ghana	3	Both	27	Age-standardized	664	Urticaria	3	Rate	2021	1109.56	1269.29	978.976
164	5	Prevalence	218	Togo	3	Both	27	Age-standardized	664	Urticaria	3	Rate	2021	1111.72	1271.46	981.55
165	5	Prevalence	206	Gambia	3	Both	27	Age-standardized	664	Urticaria	3	Rate	2021	1109.19	1269.5	978.327
166	5	Prevalence	197	Eswatini	3	Both	27	Age-standardized	664	Urticaria	3	Rate	2021	1110.98	1270.41	980.486
167	5	Prevalence	215	Sao Tome and Principe	3	Both	27	Age-standardized	664	Urticaria	3	Rate	2021	1107.35	1267.24	976.515
168	5	Prevalence	200	Benin	3	Both	27	Age-standardized	664	Urticaria	3	Rate	2021	1109.96	1270.01	979.432
169	5	Prevalence	212	Mauritania	3	Both	27	Age-standardized	664	Urticaria	3	Rate	2021	1109.33	1269.57	978.516
170	5	Prevalence	203	Cabo Verde	3	Both	27	Age-standardized	664	Urticaria	3	Rate	2021	1107.14	1266.35	976.718
171	5	Prevalence	217	Sierra Leone	3	Both	27	Age-standardized	664	Urticaria	3	Rate	2021	1108.99	1269.71	977.887
172	5	Prevalence	214	Nigeria	3	Both	27	Age-standardized	664	Urticaria	3	Rate	2021	1174.38	1333.16	1043.87
173	5	Prevalence	195	Namibia	3	Both	27	Age-standardized	664	Urticaria	3	Rate	2021	1112.17	1271.97	981.497
174	5	Prevalence	204	Chad	3	Both	27	Age-standardized	664	Urticaria	3	Rate	2021	1107.49	1268.19	976.441
175	5	Prevalence	211	Mali	3	Both	27	Age-standardized	664	Urticaria	3	Rate	2021	1105.94	1266.16	974.805
176	5	Prevalence	193	Botswana	3	Both	27	Age-standardized	664	Urticaria	3	Rate	2021	1110.92	1270.68	980.116
177	5	Prevalence	191	Zambia	3	Both	27	Age-standardized	664	Urticaria	3	Rate	2021	1110.65	1270.59	979.877
178	5	Prevalence	198	Zimbabwe	3	Both	27	Age-standardized	664	Urticaria	3	Rate	2021	1113.86	1273.78	983.018
179	5	Prevalence	208	Guinea	3	Both	27	Age-standardized	664	Urticaria	3	Rate	2021	1110.58	1271.23	979.791
180	5	Prevalence	213	Niger	3	Both	27	Age-standardized	664	Urticaria	3	Rate	2021	1108.86	1269.25	978.319
181	5	Prevalence	201	Burkina Faso	3	Both	27	Age-standardized	664	Urticaria	3	Rate	2021	1112.14	1272.67	980.858
182	5	Prevalence	205	C么te d'Ivoire	3	Both	27	Age-standardized	664	Urticaria	3	Rate	2021	1101.16	1260.68	970.144
183	5	Prevalence	216	Senegal	3	Both	27	Age-standardized	664	Urticaria	3	Rate	2021	1105.63	1264.89	975.744
184	5	Prevalence	305	Bermuda	3	Both	27	Age-standardized	664	Urticaria	3	Rate	2021	1108.05	1267.82	977.48
185	5	Prevalence	194	Lesotho	3	Both	27	Age-standardized	664	Urticaria	3	Rate	2021	1112.63	1272.19	981.902
186	5	Prevalence	320	Cook Islands	3	Both	27	Age-standardized	664	Urticaria	3	Rate	2021	1141.95	1303.98	1011.31
187	5	Prevalence	210	Liberia	3	Both	27	Age-standardized	664	Urticaria	3	Rate	2021	1106.45	1266.92	975.124
188	5	Prevalence	349	Greenland	3	Both	27	Age-standardized	664	Urticaria	3	Rate	2021	1217.4	1390.29	1078.1
189	5	Prevalence	298	American Samoa	3	Both	27	Age-standardized	664	Urticaria	3	Rate	2021	1139.08	1300.69	1008.43
190	5	Prevalence	209	Guinea-Bissau	3	Both	27	Age-standardized	664	Urticaria	3	Rate	2021	1110.66	1270.65	980.173
191	5	Prevalence	369	Nauru	3	Both	27	Age-standardized	664	Urticaria	3	Rate	2021	1141.81	1304.06	1011.24
192	5	Prevalence	351	Guam	3	Both	27	Age-standardized	664	Urticaria	3	Rate	2021	1138.21	1299.69	1007.76
193	5	Prevalence	202	Cameroon	3	Both	27	Age-standardized	664	Urticaria	3	Rate	2021	1107.44	1267.4	976.602
194	5	Prevalence	367	Monaco	3	Both	27	Age-standardized	664	Urticaria	3	Rate	2021	776.3507959428799	879.017	691.957
195	5	Prevalence	385	Puerto Rico	3	Both	27	Age-standardized	664	Urticaria	3	Rate	2021	1108.04	1267.56	977.995
196	5	Prevalence	422	United States Virgin Islands	3	Both	27	Age-standardized	664	Urticaria	3	Rate	2021	1105.95	1265.2	976.027
197	5	Prevalence	376	Northern Mariana Islands	3	Both	27	Age-standardized	664	Urticaria	3	Rate	2021	1134.4	1295.14	1004.12
198	5	Prevalence	416	Tuvalu	3	Both	27	Age-standardized	664	Urticaria	3	Rate	2021	1136.19	1297.56	1006.24
199	5	Prevalence	374	Niue	3	Both	27	Age-standardized	664	Urticaria	3	Rate	2021	1145.4	1308.09	1013.89
200	5	Prevalence	413	Tokelau	3	Both	27	Age-standardized	664	Urticaria	3	Rate	2021	1136.79	1297.68	1006.61
201	5	Prevalence	380	Palau	3	Both	27	Age-standardized	664	Urticaria	3	Rate	2021	1130.68	1291.12	1000.98
202	5	Prevalence	393	Saint Kitts and Nevis	3	Both	27	Age-standardized	664	Urticaria	3	Rate	2021	1111.16	1271.59	980.286
203	5	Prevalence	396	San Marino	3	Both	27	Age-standardized	664	Urticaria	3	Rate	2021	775.142	877.8405206761499	690.882
204	5	Prevalence	522	Sudan	3	Both	27	Age-standardized	664	Urticaria	3	Rate	2021	1054.02	1195.97	934.46
205	5	Prevalence	435	South Sudan	3	Both	27	Age-standardized	664	Urticaria	3	Rate	2021	1105.78	1265.84	975.404
206	5	Prevalence	44634	High-middle SDI	3	Both	27	Age-standardized	664	Urticaria	3	Rate	2021	1110.69	1259.99	980.561
207	5	Prevalence	44637	Low SDI	3	Both	27	Age-standardized	664	Urticaria	3	Rate	2021	1071.99	1222.86	943.764
208	5	Prevalence	44639	Middle SDI	3	Both	27	Age-standardized	664	Urticaria	3	Rate	2021	1141.74	1298.98	1012.99
209	5	Prevalence	44636	Low-middle SDI	3	Both	27	Age-standardized	664	Urticaria	3	Rate	2021	1057.81	1208.14	932.354

## Sheet: Psoriasis
	measure_id	measure_name	location_id	location_name	sex_id	sex_name	age_id	age_name	cause_id	cause_name	metric_id	metric_name	year	val	upper	lower
1	5	Prevalence	35	Georgia	3	Both	27	Age-standardized	655	Psoriasis	3	Rate	2021	458.0920661580999	472.1594039963901	440.476
2	5	Prevalence	19	Timor-Leste	3	Both	27	Age-standardized	655	Psoriasis	3	Rate	2021	253.485	262.023	243.532
3	5	Prevalence	16	Philippines	3	Both	27	Age-standardized	655	Psoriasis	3	Rate	2021	326.278	335.414	315.509
4	5	Prevalence	18	Thailand	3	Both	27	Age-standardized	655	Psoriasis	3	Rate	2021	340.566	351.685	328.112
5	5	Prevalence	29	Tonga	3	Both	27	Age-standardized	655	Psoriasis	3	Rate	2021	316.813	327.258	303.661
6	5	Prevalence	28	Solomon Islands	3	Both	27	Age-standardized	655	Psoriasis	3	Rate	2021	243.53	251.897	234.714
7	5	Prevalence	1	Global	3	Both	27	Age-standardized	655	Psoriasis	3	Rate	2021	354.068	364.075	342.423
8	5	Prevalence	25	Micronesia (Federated States of)	3	Both	27	Age-standardized	655	Psoriasis	3	Rate	2021	298.895	308.307	288.021
9	5	Prevalence	11	Indonesia	3	Both	27	Age-standardized	655	Psoriasis	3	Rate	2021	328.347	337.733	317.056
10	5	Prevalence	7	Democratic People's Republic of Korea	3	Both	27	Age-standardized	655	Psoriasis	3	Rate	2021	295.167	305.193	284.679
11	5	Prevalence	8	Taiwan (Province of China)	3	Both	27	Age-standardized	655	Psoriasis	3	Rate	2021	450.153	467.289	431.769
12	5	Prevalence	23	Kiribati	3	Both	27	Age-standardized	655	Psoriasis	3	Rate	2021	274.935	284.762	264.689
13	5	Prevalence	20	Viet Nam	3	Both	27	Age-standardized	655	Psoriasis	3	Rate	2021	319.932	331.253	307.021
14	5	Prevalence	10	Cambodia	3	Both	27	Age-standardized	655	Psoriasis	3	Rate	2021	260.617	268.642	250.0807985116199
15	5	Prevalence	12	Lao People's Democratic Republic	3	Both	27	Age-standardized	655	Psoriasis	3	Rate	2021	266.794	276.678	257.297
16	5	Prevalence	17	Sri Lanka	3	Both	27	Age-standardized	655	Psoriasis	3	Rate	2021	362.248	374.337	348.339
17	5	Prevalence	14	Maldives	3	Both	27	Age-standardized	655	Psoriasis	3	Rate	2021	325.099	336.279	313.529
18	5	Prevalence	39	Tajikistan	3	Both	27	Age-standardized	655	Psoriasis	3	Rate	2021	346.124	356.765	333.875
19	5	Prevalence	15	Myanmar	3	Both	27	Age-standardized	655	Psoriasis	3	Rate	2021	276.443	286.184	266.999
20	5	Prevalence	37	Kyrgyzstan	3	Both	27	Age-standardized	655	Psoriasis	3	Rate	2021	382.126	394.236	368.636
21	5	Prevalence	6	China	3	Both	27	Age-standardized	655	Psoriasis	3	Rate	2021	359.653	370.194	347.379
22	5	Prevalence	26	Papua New Guinea	3	Both	27	Age-standardized	655	Psoriasis	3	Rate	2021	238.677	246.713	230.249
23	5	Prevalence	13	Malaysia	3	Both	27	Age-standardized	655	Psoriasis	3	Rate	2021	382.163	395.3914877322099	367.811
24	5	Prevalence	38	Mongolia	3	Both	27	Age-standardized	655	Psoriasis	3	Rate	2021	404.9519527369801	417.057	390.1
25	5	Prevalence	27	Samoa	3	Both	27	Age-standardized	655	Psoriasis	3	Rate	2021	302.877	313.593	292.628
26	5	Prevalence	36	Kazakhstan	3	Both	27	Age-standardized	655	Psoriasis	3	Rate	2021	449.119	462.614	433.91
27	5	Prevalence	33	Armenia	3	Both	27	Age-standardized	655	Psoriasis	3	Rate	2021	439.3726867967099	452.853	421.563
28	5	Prevalence	30	Vanuatu	3	Both	27	Age-standardized	655	Psoriasis	3	Rate	2021	253.914	262.716	244.432
29	5	Prevalence	24	Marshall Islands	3	Both	27	Age-standardized	655	Psoriasis	3	Rate	2021	302.012	312.072	291.621
30	5	Prevalence	34	Azerbaijan	3	Both	27	Age-standardized	655	Psoriasis	3	Rate	2021	431.52	444.5846862938999	415.82
31	5	Prevalence	22	Fiji	3	Both	27	Age-standardized	655	Psoriasis	3	Rate	2021	344.694	354.936	332.08
32	5	Prevalence	40	Turkmenistan	3	Both	27	Age-standardized	655	Psoriasis	3	Rate	2021	422.526	435.523	407.6086093514501
33	5	Prevalence	49	North Macedonia	3	Both	27	Age-standardized	655	Psoriasis	3	Rate	2021	464.335	477.949	450.2282094600701
34	5	Prevalence	46	Croatia	3	Both	27	Age-standardized	655	Psoriasis	3	Rate	2021	476.234	489.179	459.0076125417201
35	5	Prevalence	50	Montenegro	3	Both	27	Age-standardized	655	Psoriasis	3	Rate	2021	478.04	490.3996048253001	462.7320801226299
36	5	Prevalence	51	Poland	3	Both	27	Age-standardized	655	Psoriasis	3	Rate	2021	526.537	533.869	518.472
37	5	Prevalence	48	Hungary	3	Both	27	Age-standardized	655	Psoriasis	3	Rate	2021	481.719	495.524	465.806
38	5	Prevalence	45	Bulgaria	3	Both	27	Age-standardized	655	Psoriasis	3	Rate	2021	469.011	482.26	454.2202986000501
39	5	Prevalence	43	Albania	3	Both	27	Age-standardized	655	Psoriasis	3	Rate	2021	429.65	442.715	416.94
40	5	Prevalence	47	Czechia	3	Both	27	Age-standardized	655	Psoriasis	3	Rate	2021	509.103	522.413	493.339
41	5	Prevalence	41	Uzbekistan	3	Both	27	Age-standardized	655	Psoriasis	3	Rate	2021	402.358	413.68	388.102
42	5	Prevalence	44	Bosnia and Herzegovina	3	Both	27	Age-standardized	655	Psoriasis	3	Rate	2021	433.673	445.982	419.967
43	5	Prevalence	71	Australia	3	Both	27	Age-standardized	655	Psoriasis	3	Rate	2021	452.6730608812299	467.862	434.558
44	5	Prevalence	66	Brunei Darussalam	3	Both	27	Age-standardized	655	Psoriasis	3	Rate	2021	432.242	445.942	414.499
45	5	Prevalence	69	Singapore	3	Both	27	Age-standardized	655	Psoriasis	3	Rate	2021	452.801	468.2551088177101	435.239
46	5	Prevalence	61	Republic of Moldova	3	Both	27	Age-standardized	655	Psoriasis	3	Rate	2021	439.56	453.498	424.14
47	5	Prevalence	54	Slovakia	3	Both	27	Age-standardized	655	Psoriasis	3	Rate	2021	497.059	511.129	479.912
48	5	Prevalence	59	Latvia	3	Both	27	Age-standardized	655	Psoriasis	3	Rate	2021	521.3	537.35	501.84
49	5	Prevalence	67	Japan	3	Both	27	Age-standardized	655	Psoriasis	3	Rate	2021	470.304	483.511	454.236
50	5	Prevalence	60	Lithuania	3	Both	27	Age-standardized	655	Psoriasis	3	Rate	2021	529.377	546.912	509.51
51	5	Prevalence	57	Belarus	3	Both	27	Age-standardized	655	Psoriasis	3	Rate	2021	490.913	506.345	473.3040430980799
52	5	Prevalence	55	Slovenia	3	Both	27	Age-standardized	655	Psoriasis	3	Rate	2021	517.213	533.441	500.242
53	5	Prevalence	68	Republic of Korea	3	Both	27	Age-standardized	655	Psoriasis	3	Rate	2021	480.1692871924501	497.384	461.793
54	5	Prevalence	63	Ukraine	3	Both	27	Age-standardized	655	Psoriasis	3	Rate	2021	465.111	478.3807517210801	450.441
55	5	Prevalence	52	Romania	3	Both	27	Age-standardized	655	Psoriasis	3	Rate	2021	464.473	477.945	449.084
56	5	Prevalence	75	Austria	3	Both	27	Age-standardized	655	Psoriasis	3	Rate	2021	459.981	474.2749955523599	442.3977122286501
57	5	Prevalence	62	Russian Federation	3	Both	27	Age-standardized	655	Psoriasis	3	Rate	2021	505.475	519.6540328488301	490.042
58	5	Prevalence	72	New Zealand	3	Both	27	Age-standardized	655	Psoriasis	3	Rate	2021	470.001	485.581	454.473
59	5	Prevalence	58	Estonia	3	Both	27	Age-standardized	655	Psoriasis	3	Rate	2021	530.652	548.26	512.772
60	5	Prevalence	53	Serbia	3	Both	27	Age-standardized	655	Psoriasis	3	Rate	2021	476.2301178476999	489.533	461.675
61	5	Prevalence	74	Andorra	3	Both	27	Age-standardized	655	Psoriasis	3	Rate	2021	475.382	491.885	457.3774517930899
62	5	Prevalence	76	Belgium	3	Both	27	Age-standardized	655	Psoriasis	3	Rate	2021	474.715	490.946	457.168
63	5	Prevalence	78	Denmark	3	Both	27	Age-standardized	655	Psoriasis	3	Rate	2021	504.111	522.361	485.097
64	5	Prevalence	77	Cyprus	3	Both	27	Age-standardized	655	Psoriasis	3	Rate	2021	455.5436345615699	470.75	438.894
65	5	Prevalence	84	Ireland	3	Both	27	Age-standardized	655	Psoriasis	3	Rate	2021	498.629	514.289	480.082
66	5	Prevalence	79	Finland	3	Both	27	Age-standardized	655	Psoriasis	3	Rate	2021	489.751	505.485	470.7975614391899
67	5	Prevalence	82	Greece	3	Both	27	Age-standardized	655	Psoriasis	3	Rate	2021	437.752	452.8061458225701	420.706
68	5	Prevalence	88	Malta	3	Both	27	Age-standardized	655	Psoriasis	3	Rate	2021	435.928	451.643	419.9817002802801
69	5	Prevalence	83	Iceland	3	Both	27	Age-standardized	655	Psoriasis	3	Rate	2021	486.961	502.037	468.822
70	5	Prevalence	105	Antigua and Barbuda	3	Both	27	Age-standardized	655	Psoriasis	3	Rate	2021	375.036	387.012	360.584
71	5	Prevalence	97	Argentina	3	Both	27	Age-standardized	655	Psoriasis	3	Rate	2021	406.686	421.337	392.2451080657699
72	5	Prevalence	109	Cuba	3	Both	27	Age-standardized	655	Psoriasis	3	Rate	2021	344.792	355.857	331.588
73	5	Prevalence	98	Chile	3	Both	27	Age-standardized	655	Psoriasis	3	Rate	2021	420.962	435.429	405.133
74	5	Prevalence	89	Netherlands	3	Both	27	Age-standardized	655	Psoriasis	3	Rate	2021	498.4651280519601	515.036	478.742
75	5	Prevalence	107	Barbados	3	Both	27	Age-standardized	655	Psoriasis	3	Rate	2021	374.385	386.362	359.475
76	5	Prevalence	101	Canada	3	Both	27	Age-standardized	655	Psoriasis	3	Rate	2021	484.073	499.1200053875301	467.785
77	5	Prevalence	106	Bahamas	3	Both	27	Age-standardized	655	Psoriasis	3	Rate	2021	409.621	422.912	392.871
78	5	Prevalence	93	Sweden	3	Both	27	Age-standardized	655	Psoriasis	3	Rate	2021	502.66	519.864	484.16
79	5	Prevalence	99	Uruguay	3	Both	27	Age-standardized	655	Psoriasis	3	Rate	2021	394.667	408.425	379.267
80	5	Prevalence	86	Italy	3	Both	27	Age-standardized	655	Psoriasis	3	Rate	2021	443.944	457.2242403627999	428.107
81	5	Prevalence	85	Israel	3	Both	27	Age-standardized	655	Psoriasis	3	Rate	2021	442.231	456.985	425.534
82	5	Prevalence	91	Portugal	3	Both	27	Age-standardized	655	Psoriasis	3	Rate	2021	413.427	427.653	398.2
83	5	Prevalence	92	Spain	3	Both	27	Age-standardized	655	Psoriasis	3	Rate	2021	428.627	443.91	414.778
84	5	Prevalence	87	Luxembourg	3	Both	27	Age-standardized	655	Psoriasis	3	Rate	2021	487.832	503.154	469.25
85	5	Prevalence	80	France	3	Both	27	Age-standardized	655	Psoriasis	3	Rate	2021	462.815	478.482	445.8715380630901
86	5	Prevalence	90	Norway	3	Both	27	Age-standardized	655	Psoriasis	3	Rate	2021	509.744	523.92	492.076
87	5	Prevalence	111	Dominican Republic	3	Both	27	Age-standardized	655	Psoriasis	3	Rate	2021	315.605	326.367	303.078
88	5	Prevalence	94	Switzerland	3	Both	27	Age-standardized	655	Psoriasis	3	Rate	2021	525.465	542.073	504.337
89	5	Prevalence	95	United Kingdom	3	Both	27	Age-standardized	655	Psoriasis	3	Rate	2021	478.985	493.012	462.338
90	5	Prevalence	108	Belize	3	Both	27	Age-standardized	655	Psoriasis	3	Rate	2021	311.085	321.417	299.3
91	5	Prevalence	81	Germany	3	Both	27	Age-standardized	655	Psoriasis	3	Rate	2021	478.3287296236099	493.976	458.37
92	5	Prevalence	102	United States of America	3	Both	27	Age-standardized	655	Psoriasis	3	Rate	2021	476.32	488.462	462.272
93	5	Prevalence	112	Grenada	3	Both	27	Age-standardized	655	Psoriasis	3	Rate	2021	332.726	343.703	319.307
94	5	Prevalence	113	Guyana	3	Both	27	Age-standardized	655	Psoriasis	3	Rate	2021	324.866	334.921	313.577
95	5	Prevalence	110	Dominica	3	Both	27	Age-standardized	655	Psoriasis	3	Rate	2021	374.03	386.768	360.097
96	5	Prevalence	114	Haiti	3	Both	27	Age-standardized	655	Psoriasis	3	Rate	2021	246.959	256.045	237.91
97	5	Prevalence	115	Jamaica	3	Both	27	Age-standardized	655	Psoriasis	3	Rate	2021	345.284	356.735	331.17
98	5	Prevalence	136	Paraguay	3	Both	27	Age-standardized	655	Psoriasis	3	Rate	2021	336.129	346.99	323.896
99	5	Prevalence	133	Venezuela (Bolivarian Republic of)	3	Both	27	Age-standardized	655	Psoriasis	3	Rate	2021	299.877	309.995	287.753
100	5	Prevalence	119	Trinidad and Tobago	3	Both	27	Age-standardized	655	Psoriasis	3	Rate	2021	376.236	388.558	361.748
101	5	Prevalence	129	Honduras	3	Both	27	Age-standardized	655	Psoriasis	3	Rate	2021	270.393	279.167	260.437
102	5	Prevalence	118	Suriname	3	Both	27	Age-standardized	655	Psoriasis	3	Rate	2021	323.223	334.585	311.388
103	5	Prevalence	117	Saint Vincent and the Grenadines	3	Both	27	Age-standardized	655	Psoriasis	3	Rate	2021	321.977	331.889	311.16
104	5	Prevalence	125	Colombia	3	Both	27	Age-standardized	655	Psoriasis	3	Rate	2021	335.423	346.334	323.252
105	5	Prevalence	130	Mexico	3	Both	27	Age-standardized	655	Psoriasis	3	Rate	2021	345.464	355.251	333.751
106	5	Prevalence	142	Iran (Islamic Republic of)	3	Both	27	Age-standardized	655	Psoriasis	3	Rate	2021	357.383	367.426	344.999
107	5	Prevalence	135	Brazil	3	Both	27	Age-standardized	655	Psoriasis	3	Rate	2021	340.708	350.181	329.468
108	5	Prevalence	144	Jordan	3	Both	27	Age-standardized	655	Psoriasis	3	Rate	2021	362.83	373.878	348.954
109	5	Prevalence	143	Iraq	3	Both	27	Age-standardized	655	Psoriasis	3	Rate	2021	324.599	334.911	311.999
110	5	Prevalence	127	El Salvador	3	Both	27	Age-standardized	655	Psoriasis	3	Rate	2021	292.798	302.377	282.832
111	5	Prevalence	128	Guatemala	3	Both	27	Age-standardized	655	Psoriasis	3	Rate	2021	279.216	288.492	269.119
112	5	Prevalence	116	Saint Lucia	3	Both	27	Age-standardized	655	Psoriasis	3	Rate	2021	345.459	356.699	333.047
113	5	Prevalence	131	Nicaragua	3	Both	27	Age-standardized	655	Psoriasis	3	Rate	2021	273.072	281.764	262.651
114	5	Prevalence	141	Egypt	3	Both	27	Age-standardized	655	Psoriasis	3	Rate	2021	308.123	318.735	296.309
115	5	Prevalence	140	Bahrain	3	Both	27	Age-standardized	655	Psoriasis	3	Rate	2021	391.271	404.726	378.423
116	5	Prevalence	139	Algeria	3	Both	27	Age-standardized	655	Psoriasis	3	Rate	2021	326.792	337.151	314.221
117	5	Prevalence	132	Panama	3	Both	27	Age-standardized	655	Psoriasis	3	Rate	2021	352.118	364.768	338.771
118	5	Prevalence	121	Bolivia (Plurinational State of)	3	Both	27	Age-standardized	655	Psoriasis	3	Rate	2021	312.856	323.811	301.956
119	5	Prevalence	148	Morocco	3	Both	27	Age-standardized	655	Psoriasis	3	Rate	2021	300.369	309.887	290.673
120	5	Prevalence	146	Lebanon	3	Both	27	Age-standardized	655	Psoriasis	3	Rate	2021	364.732	376.797	351.274
121	5	Prevalence	122	Ecuador	3	Both	27	Age-standardized	655	Psoriasis	3	Rate	2021	336.926	348.16	323.748
122	5	Prevalence	145	Kuwait	3	Both	27	Age-standardized	655	Psoriasis	3	Rate	2021	450.141	464.68	432.8964775912099
123	5	Prevalence	150	Oman	3	Both	27	Age-standardized	655	Psoriasis	3	Rate	2021	387.3219311140499	399.3273678102301	372.507
124	5	Prevalence	152	Saudi Arabia	3	Both	27	Age-standardized	655	Psoriasis	3	Rate	2021	418.4873428887901	431.0438804537899	403.209
125	5	Prevalence	126	Costa Rica	3	Both	27	Age-standardized	655	Psoriasis	3	Rate	2021	350.33	362.3635911285001	336.631
126	5	Prevalence	123	Peru	3	Both	27	Age-standardized	655	Psoriasis	3	Rate	2021	337.79	348.648	325.167
127	5	Prevalence	149	Palestine	3	Both	27	Age-standardized	655	Psoriasis	3	Rate	2021	323.092	334.019	310.377
128	5	Prevalence	154	Tunisia	3	Both	27	Age-standardized	655	Psoriasis	3	Rate	2021	342.249	353.743	329.17
129	5	Prevalence	147	Libya	3	Both	27	Age-standardized	655	Psoriasis	3	Rate	2021	392.078	405.821	378.385
130	5	Prevalence	151	Qatar	3	Both	27	Age-standardized	655	Psoriasis	3	Rate	2021	437.434	452.617	421.299
131	5	Prevalence	155	T眉rkiye	3	Both	27	Age-standardized	655	Psoriasis	3	Rate	2021	363.864	376.266	350.176
132	5	Prevalence	163	India	3	Both	27	Age-standardized	655	Psoriasis	3	Rate	2021	306.239	314.832	296.56
133	5	Prevalence	162	Bhutan	3	Both	27	Age-standardized	655	Psoriasis	3	Rate	2021	267.625	277.5	256.806
134	5	Prevalence	173	Gabon	3	Both	27	Age-standardized	655	Psoriasis	3	Rate	2021	320.975	331.158	309.227
135	5	Prevalence	171	Democratic Republic of the Congo	3	Both	27	Age-standardized	655	Psoriasis	3	Rate	2021	228.032	235.471	219.216
136	5	Prevalence	170	Congo	3	Both	27	Age-standardized	655	Psoriasis	3	Rate	2021	296.068	306.194	283.624
137	5	Prevalence	175	Burundi	3	Both	27	Age-standardized	655	Psoriasis	3	Rate	2021	203.225	210.035	195.694
138	5	Prevalence	172	Equatorial Guinea	3	Both	27	Age-standardized	655	Psoriasis	3	Rate	2021	329.61	340.696	317.129
139	5	Prevalence	157	Yemen	3	Both	27	Age-standardized	655	Psoriasis	3	Rate	2021	243.065	251.37	233.117
140	5	Prevalence	160	Afghanistan	3	Both	27	Age-standardized	655	Psoriasis	3	Rate	2021	205.882	213.645	197.816
141	5	Prevalence	156	United Arab Emirates	3	Both	27	Age-standardized	655	Psoriasis	3	Rate	2021	436.745	450.5777037351101	419.3633269758599
142	5	Prevalence	153	Syrian Arab Republic	3	Both	27	Age-standardized	655	Psoriasis	3	Rate	2021	299.065	309.106	287.563
143	5	Prevalence	168	Angola	3	Both	27	Age-standardized	655	Psoriasis	3	Rate	2021	260.223	269.467	250.279
144	5	Prevalence	169	Central African Republic	3	Both	27	Age-standardized	655	Psoriasis	3	Rate	2021	200.882	207.508	192.954
145	5	Prevalence	176	Comoros	3	Both	27	Age-standardized	655	Psoriasis	3	Rate	2021	262.446	270.948	253.134
146	5	Prevalence	164	Nepal	3	Both	27	Age-standardized	655	Psoriasis	3	Rate	2021	252.746	261.495	243.718
147	5	Prevalence	165	Pakistan	3	Both	27	Age-standardized	655	Psoriasis	3	Rate	2021	271.577	279.448	262.233
148	5	Prevalence	177	Djibouti	3	Both	27	Age-standardized	655	Psoriasis	3	Rate	2021	267.861	276.765	257.903
149	5	Prevalence	161	Bangladesh	3	Both	27	Age-standardized	655	Psoriasis	3	Rate	2021	268.145	276.785	258.087
150	5	Prevalence	179	Ethiopia	3	Both	27	Age-standardized	655	Psoriasis	3	Rate	2021	228.424	234.985	221.215
151	5	Prevalence	178	Eritrea	3	Both	27	Age-standardized	655	Psoriasis	3	Rate	2021	238.038	246.62	228.857
152	5	Prevalence	186	Seychelles	3	Both	27	Age-standardized	655	Psoriasis	3	Rate	2021	374.013	386.101	360.89
153	5	Prevalence	183	Mauritius	3	Both	27	Age-standardized	655	Psoriasis	3	Rate	2021	369.2891601419899	381.369	354.723
154	5	Prevalence	180	Kenya	3	Both	27	Age-standardized	655	Psoriasis	3	Rate	2021	277.756	285.45	268.996
155	5	Prevalence	182	Malawi	3	Both	27	Age-standardized	655	Psoriasis	3	Rate	2021	235.4002060749301	243.542	226.681
156	5	Prevalence	181	Madagascar	3	Both	27	Age-standardized	655	Psoriasis	3	Rate	2021	228.13	235.607	218.972
157	5	Prevalence	185	Rwanda	3	Both	27	Age-standardized	655	Psoriasis	3	Rate	2021	248.331	256.72	238.814
158	5	Prevalence	184	Mozambique	3	Both	27	Age-standardized	655	Psoriasis	3	Rate	2021	215.446	222.43	206.848
159	5	Prevalence	200	Benin	3	Both	27	Age-standardized	655	Psoriasis	3	Rate	2021	228.138	235.678	219.914
160	5	Prevalence	205	C么te d'Ivoire	3	Both	27	Age-standardized	655	Psoriasis	3	Rate	2021	243.314	251.393	235.419
161	5	Prevalence	189	United Republic of Tanzania	3	Both	27	Age-standardized	655	Psoriasis	3	Rate	2021	251.6337769558201	259.744	241.849
162	5	Prevalence	187	Somalia	3	Both	27	Age-standardized	655	Psoriasis	3	Rate	2021	182.506	188.677	175.295
163	5	Prevalence	195	Namibia	3	Both	27	Age-standardized	655	Psoriasis	3	Rate	2021	308.592	318.867	296.941
164	5	Prevalence	190	Uganda	3	Both	27	Age-standardized	655	Psoriasis	3	Rate	2021	241.719	249.944	232.115
165	5	Prevalence	197	Eswatini	3	Both	27	Age-standardized	655	Psoriasis	3	Rate	2021	303.723	313.977	292.26
166	5	Prevalence	191	Zambia	3	Both	27	Age-standardized	655	Psoriasis	3	Rate	2021	269.635	278.709	260.11
167	5	Prevalence	206	Gambia	3	Both	27	Age-standardized	655	Psoriasis	3	Rate	2021	240.944	248.836	231.492
168	5	Prevalence	211	Mali	3	Both	27	Age-standardized	655	Psoriasis	3	Rate	2021	196.688	203.945	189.208
169	5	Prevalence	214	Nigeria	3	Both	27	Age-standardized	655	Psoriasis	3	Rate	2021	273.605	281.152	264.753
170	5	Prevalence	212	Mauritania	3	Both	27	Age-standardized	655	Psoriasis	3	Rate	2021	272.534	281.549	262.867
171	5	Prevalence	208	Guinea	3	Both	27	Age-standardized	655	Psoriasis	3	Rate	2021	214.805	222.537	207.009
172	5	Prevalence	204	Chad	3	Both	27	Age-standardized	655	Psoriasis	3	Rate	2021	187.13	192.838	179.883
173	5	Prevalence	209	Guinea-Bissau	3	Both	27	Age-standardized	655	Psoriasis	3	Rate	2021	221.295	229.162	212.149
174	5	Prevalence	198	Zimbabwe	3	Both	27	Age-standardized	655	Psoriasis	3	Rate	2021	258.836	266.59	249.017
175	5	Prevalence	213	Niger	3	Both	27	Age-standardized	655	Psoriasis	3	Rate	2021	175.165	181.352	169.169
176	5	Prevalence	201	Burkina Faso	3	Both	27	Age-standardized	655	Psoriasis	3	Rate	2021	201.424	208.415	193.577
177	5	Prevalence	203	Cabo Verde	3	Both	27	Age-standardized	655	Psoriasis	3	Rate	2021	290.819	300.86	279.821
178	5	Prevalence	207	Ghana	3	Both	27	Age-standardized	655	Psoriasis	3	Rate	2021	293.574	303.003	283.864
179	5	Prevalence	194	Lesotho	3	Both	27	Age-standardized	655	Psoriasis	3	Rate	2021	266.906	275.62	257.63
180	5	Prevalence	210	Liberia	3	Both	27	Age-standardized	655	Psoriasis	3	Rate	2021	224.109	231.538	214.889
181	5	Prevalence	193	Botswana	3	Both	27	Age-standardized	655	Psoriasis	3	Rate	2021	337.668	349.339	325.237
182	5	Prevalence	202	Cameroon	3	Both	27	Age-standardized	655	Psoriasis	3	Rate	2021	260.369	269.722	250.213
183	5	Prevalence	216	Senegal	3	Both	27	Age-standardized	655	Psoriasis	3	Rate	2021	235.093	242.881	226.845
184	5	Prevalence	217	Sierra Leone	3	Both	27	Age-standardized	655	Psoriasis	3	Rate	2021	223.266	231.79	214.814
185	5	Prevalence	218	Togo	3	Both	27	Age-standardized	655	Psoriasis	3	Rate	2021	248.96	257.051	239.655
186	5	Prevalence	215	Sao Tome and Principe	3	Both	27	Age-standardized	655	Psoriasis	3	Rate	2021	269.068	278.067	258.758
187	5	Prevalence	196	South Africa	3	Both	27	Age-standardized	655	Psoriasis	3	Rate	2021	347.867	357.539	335.479
188	5	Prevalence	305	Bermuda	3	Both	27	Age-standardized	655	Psoriasis	3	Rate	2021	420.795	434.425	405.1248103008499
189	5	Prevalence	320	Cook Islands	3	Both	27	Age-standardized	655	Psoriasis	3	Rate	2021	398.305	411.726	383.171
190	5	Prevalence	351	Guam	3	Both	27	Age-standardized	655	Psoriasis	3	Rate	2021	402.489	415.08	386.928
191	5	Prevalence	367	Monaco	3	Both	27	Age-standardized	655	Psoriasis	3	Rate	2021	502.2846442223999	518.4562967307701	483.699
192	5	Prevalence	298	American Samoa	3	Both	27	Age-standardized	655	Psoriasis	3	Rate	2021	363.958	376.658	349.117
193	5	Prevalence	369	Nauru	3	Both	27	Age-standardized	655	Psoriasis	3	Rate	2021	310.391	321.045	299.314
194	5	Prevalence	376	Northern Mariana Islands	3	Both	27	Age-standardized	655	Psoriasis	3	Rate	2021	401.199	414.199	385.213
195	5	Prevalence	374	Niue	3	Both	27	Age-standardized	655	Psoriasis	3	Rate	2021	371.165	383.095	357.493
196	5	Prevalence	385	Puerto Rico	3	Both	27	Age-standardized	655	Psoriasis	3	Rate	2021	430.387	443.471	414.65
197	5	Prevalence	380	Palau	3	Both	27	Age-standardized	655	Psoriasis	3	Rate	2021	378.281	392.145	363.598
198	5	Prevalence	349	Greenland	3	Both	27	Age-standardized	655	Psoriasis	3	Rate	2021	467.515	482.5279271725601	452.076
199	5	Prevalence	522	Sudan	3	Both	27	Age-standardized	655	Psoriasis	3	Rate	2021	283.561	293.189	273.215
200	5	Prevalence	435	South Sudan	3	Both	27	Age-standardized	655	Psoriasis	3	Rate	2021	212.811	219.492	204.488
201	5	Prevalence	413	Tokelau	3	Both	27	Age-standardized	655	Psoriasis	3	Rate	2021	369.039	380.952	354.312
202	5	Prevalence	396	San Marino	3	Both	27	Age-standardized	655	Psoriasis	3	Rate	2021	474.417	489.33	456.1728835712101
203	5	Prevalence	416	Tuvalu	3	Both	27	Age-standardized	655	Psoriasis	3	Rate	2021	301.111	310.932	289.387
204	5	Prevalence	422	United States Virgin Islands	3	Both	27	Age-standardized	655	Psoriasis	3	Rate	2021	419.636	433.566	403.446
205	5	Prevalence	393	Saint Kitts and Nevis	3	Both	27	Age-standardized	655	Psoriasis	3	Rate	2021	381.412	394.509	366.8
206	5	Prevalence	44634	High-middle SDI	3	Both	27	Age-standardized	655	Psoriasis	3	Rate	2021	347.485	357.319	335.805
207	5	Prevalence	44637	Low SDI	3	Both	27	Age-standardized	655	Psoriasis	3	Rate	2021	250.199	257.589	241.539
208	5	Prevalence	44636	Low-middle SDI	3	Both	27	Age-standardized	655	Psoriasis	3	Rate	2021	291.723	300.155	282.094
209	5	Prevalence	44639	Middle SDI	3	Both	27	Age-standardized	655	Psoriasis	3	Rate	2021	326.273	335.658	315.213

## Sheet: Dermititis
	measure_id	measure_name	location_id	location_name	sex_id	sex_name	age_id	age_name	cause_id	cause_name	metric_id	metric_name	year	val	upper	lower
1	5	Prevalence	6	China	3	Both	27	Age-standardized	654	Dermatitis	3	Rate	2021	7399.625139929291	7918.752267804751	6995.88
2	5	Prevalence	26	Papua New Guinea	3	Both	27	Age-standardized	654	Dermatitis	3	Rate	2021	7360.13	7887.096308359521	6840.889997592931
3	5	Prevalence	22	Fiji	3	Both	27	Age-standardized	654	Dermatitis	3	Rate	2021	7377.57	7905.87	6857.82
4	5	Prevalence	23	Kiribati	3	Both	27	Age-standardized	654	Dermatitis	3	Rate	2021	7389.35	7920.03	6868.808907774621
5	5	Prevalence	27	Samoa	3	Both	27	Age-standardized	654	Dermatitis	3	Rate	2021	7370.35	7898.57	6850.23
6	5	Prevalence	30	Vanuatu	3	Both	27	Age-standardized	654	Dermatitis	3	Rate	2021	7373.72	7901.045502943641	6853.307829741449
7	5	Prevalence	14	Maldives	3	Both	27	Age-standardized	654	Dermatitis	3	Rate	2021	7323.92	7847.32	6813.837392888181
8	5	Prevalence	8	Taiwan (Province of China)	3	Both	27	Age-standardized	654	Dermatitis	3	Rate	2021	7250.205878889559	7732.99	6809.49
9	5	Prevalence	24	Marshall Islands	3	Both	27	Age-standardized	654	Dermatitis	3	Rate	2021	7373.71	7900.24	6854.563684064099
10	5	Prevalence	1	Global	3	Both	27	Age-standardized	654	Dermatitis	3	Rate	2021	5459.069510666221	5875.73	5064.87
11	5	Prevalence	28	Solomon Islands	3	Both	27	Age-standardized	654	Dermatitis	3	Rate	2021	7369.08	7896.65	6849.131019430029
12	5	Prevalence	20	Viet Nam	3	Both	27	Age-standardized	654	Dermatitis	3	Rate	2021	7379.23	7909.25	6859.970137226799
13	5	Prevalence	25	Micronesia (Federated States of)	3	Both	27	Age-standardized	654	Dermatitis	3	Rate	2021	7379.73	7907.202260371731	6861.057466623301
14	5	Prevalence	10	Cambodia	3	Both	27	Age-standardized	654	Dermatitis	3	Rate	2021	7389.19	7919.58	6867.6
15	5	Prevalence	18	Thailand	3	Both	27	Age-standardized	654	Dermatitis	3	Rate	2021	7385.4	7913.23	6864.257576808141
16	5	Prevalence	39	Tajikistan	3	Both	27	Age-standardized	654	Dermatitis	3	Rate	2021	4217.86	4569.74	3867.86
17	5	Prevalence	29	Tonga	3	Both	27	Age-standardized	654	Dermatitis	3	Rate	2021	7386.87	7914.71	6864.757411856939
18	5	Prevalence	15	Myanmar	3	Both	27	Age-standardized	654	Dermatitis	3	Rate	2021	7392.66	7921.674456559121	6870.96
19	5	Prevalence	19	Timor-Leste	3	Both	27	Age-standardized	654	Dermatitis	3	Rate	2021	7371.6	7900.69	6850.547011920389
20	5	Prevalence	35	Georgia	3	Both	27	Age-standardized	654	Dermatitis	3	Rate	2021	4220.3	4578.41	3869.63
21	5	Prevalence	37	Kyrgyzstan	3	Both	27	Age-standardized	654	Dermatitis	3	Rate	2021	4231.49	4588.25	3879.89
22	5	Prevalence	7	Democratic People's Republic of Korea	3	Both	27	Age-standardized	654	Dermatitis	3	Rate	2021	7266.29	7752.02	6820.22
23	5	Prevalence	16	Philippines	3	Both	27	Age-standardized	654	Dermatitis	3	Rate	2021	7600.775986836559	8105.93	7156.964357717629
24	5	Prevalence	43	Albania	3	Both	27	Age-standardized	654	Dermatitis	3	Rate	2021	3689.74	4022.41	3384.55
25	5	Prevalence	17	Sri Lanka	3	Both	27	Age-standardized	654	Dermatitis	3	Rate	2021	7388.88	7917.64	6867.139981274941
26	5	Prevalence	36	Kazakhstan	3	Both	27	Age-standardized	654	Dermatitis	3	Rate	2021	4229.140448242641	4587.63	3878.01
27	5	Prevalence	13	Malaysia	3	Both	27	Age-standardized	654	Dermatitis	3	Rate	2021	7361.68	7890.45	6842.16
28	5	Prevalence	38	Mongolia	3	Both	27	Age-standardized	654	Dermatitis	3	Rate	2021	4231.82	4589.92	3880.96
29	5	Prevalence	11	Indonesia	3	Both	27	Age-standardized	654	Dermatitis	3	Rate	2021	7599.86	8105.459789080351	7156.28
30	5	Prevalence	12	Lao People's Democratic Republic	3	Both	27	Age-standardized	654	Dermatitis	3	Rate	2021	7378.578522493411	7905.81	6858.18
31	5	Prevalence	34	Azerbaijan	3	Both	27	Age-standardized	654	Dermatitis	3	Rate	2021	4222.31	4578.36	3870.14
32	5	Prevalence	33	Armenia	3	Both	27	Age-standardized	654	Dermatitis	3	Rate	2021	4237.15	4597.43	3883.45
33	5	Prevalence	50	Montenegro	3	Both	27	Age-standardized	654	Dermatitis	3	Rate	2021	3680.77	4010.75	3378.13
34	5	Prevalence	53	Serbia	3	Both	27	Age-standardized	654	Dermatitis	3	Rate	2021	3669.43	3998.4	3368.43
35	5	Prevalence	55	Slovenia	3	Both	27	Age-standardized	654	Dermatitis	3	Rate	2021	3664.78	3992.46	3365.09
36	5	Prevalence	40	Turkmenistan	3	Both	27	Age-standardized	654	Dermatitis	3	Rate	2021	4204.36	4557.82	3856.97
37	5	Prevalence	49	North Macedonia	3	Both	27	Age-standardized	654	Dermatitis	3	Rate	2021	3683.47	4013.75	3380.16
38	5	Prevalence	41	Uzbekistan	3	Both	27	Age-standardized	654	Dermatitis	3	Rate	2021	4225.452338645759	4581.01	3874.24
39	5	Prevalence	47	Czechia	3	Both	27	Age-standardized	654	Dermatitis	3	Rate	2021	3678.46	4007.1	3376.45
40	5	Prevalence	52	Romania	3	Both	27	Age-standardized	654	Dermatitis	3	Rate	2021	3682.03	4011.35	3379.55
41	5	Prevalence	48	Hungary	3	Both	27	Age-standardized	654	Dermatitis	3	Rate	2021	3684.833359582039	4014.01	3381.88
42	5	Prevalence	54	Slovakia	3	Both	27	Age-standardized	654	Dermatitis	3	Rate	2021	3681.94	4010.91	3379.54
43	5	Prevalence	44	Bosnia and Herzegovina	3	Both	27	Age-standardized	654	Dermatitis	3	Rate	2021	3685.23	4015.12	3382.02
44	5	Prevalence	51	Poland	3	Both	27	Age-standardized	654	Dermatitis	3	Rate	2021	3705.38	3991.16	3455.01
45	5	Prevalence	46	Croatia	3	Both	27	Age-standardized	654	Dermatitis	3	Rate	2021	3686.054533330859	4015.78	3382.75
46	5	Prevalence	62	Russian Federation	3	Both	27	Age-standardized	654	Dermatitis	3	Rate	2021	4598.45	5001.07	4234.03
47	5	Prevalence	45	Bulgaria	3	Both	27	Age-standardized	654	Dermatitis	3	Rate	2021	3676.67	4005.74	3375
48	5	Prevalence	60	Lithuania	3	Both	27	Age-standardized	654	Dermatitis	3	Rate	2021	4396.19	4746.61	4055.82
49	5	Prevalence	59	Latvia	3	Both	27	Age-standardized	654	Dermatitis	3	Rate	2021	4216.76	4590.79	3870.16
50	5	Prevalence	57	Belarus	3	Both	27	Age-standardized	654	Dermatitis	3	Rate	2021	4404.546199487791	4756.03	4062.66
51	5	Prevalence	58	Estonia	3	Both	27	Age-standardized	654	Dermatitis	3	Rate	2021	4652.86	5035.08	4284.89
52	5	Prevalence	63	Ukraine	3	Both	27	Age-standardized	654	Dermatitis	3	Rate	2021	4596.63	4999.16	4232.53
53	5	Prevalence	61	Republic of Moldova	3	Both	27	Age-standardized	654	Dermatitis	3	Rate	2021	4395.56	4746.51	4055.35
54	5	Prevalence	69	Singapore	3	Both	27	Age-standardized	654	Dermatitis	3	Rate	2021	4065.48	4461.76	3708.663814049179
55	5	Prevalence	71	Australia	3	Both	27	Age-standardized	654	Dermatitis	3	Rate	2021	3995.65	4405.06	3645.71
56	5	Prevalence	66	Brunei Darussalam	3	Both	27	Age-standardized	654	Dermatitis	3	Rate	2021	4051.92	4447.36	3698.06
57	5	Prevalence	67	Japan	3	Both	27	Age-standardized	654	Dermatitis	3	Rate	2021	4283.65	4748.768182805739	3882.15
58	5	Prevalence	72	New Zealand	3	Both	27	Age-standardized	654	Dermatitis	3	Rate	2021	4202.908472416711	4660.38	3777.04
59	5	Prevalence	68	Republic of Korea	3	Both	27	Age-standardized	654	Dermatitis	3	Rate	2021	4064.82	4461.23	3708.29
60	5	Prevalence	75	Austria	3	Both	27	Age-standardized	654	Dermatitis	3	Rate	2021	4527.3	4910.42	4137.200909156069
61	5	Prevalence	78	Denmark	3	Both	27	Age-standardized	654	Dermatitis	3	Rate	2021	4526.11	4908.574992478821	4135.93
62	5	Prevalence	74	Andorra	3	Both	27	Age-standardized	654	Dermatitis	3	Rate	2021	4516.31	4894.83	4127.51
63	5	Prevalence	79	Finland	3	Both	27	Age-standardized	654	Dermatitis	3	Rate	2021	4522.66	4904.74	4133.23
64	5	Prevalence	77	Cyprus	3	Both	27	Age-standardized	654	Dermatitis	3	Rate	2021	4535.51	4919.54	4142.67
65	5	Prevalence	81	Germany	3	Both	27	Age-standardized	654	Dermatitis	3	Rate	2021	3154.96	3533.46	2797.38
66	5	Prevalence	76	Belgium	3	Both	27	Age-standardized	654	Dermatitis	3	Rate	2021	4526.141905260401	4909.17	4136
67	5	Prevalence	80	France	3	Both	27	Age-standardized	654	Dermatitis	3	Rate	2021	3776.08	4191.05	3425.01
68	5	Prevalence	88	Malta	3	Both	27	Age-standardized	654	Dermatitis	3	Rate	2021	4514.79	4892.87	4127.4
69	5	Prevalence	83	Iceland	3	Both	27	Age-standardized	654	Dermatitis	3	Rate	2021	6187.86	6766.11	5699.15
70	5	Prevalence	84	Ireland	3	Both	27	Age-standardized	654	Dermatitis	3	Rate	2021	4530.41	4913.701341236059	4139.02
71	5	Prevalence	86	Italy	3	Both	27	Age-standardized	654	Dermatitis	3	Rate	2021	4729.29	5162.37	4299.559031827211
72	5	Prevalence	87	Luxembourg	3	Both	27	Age-standardized	654	Dermatitis	3	Rate	2021	4521.76	4903.25	4132.54
73	5	Prevalence	98	Chile	3	Both	27	Age-standardized	654	Dermatitis	3	Rate	2021	3994.93	4404.406360789711	3644.71
74	5	Prevalence	94	Switzerland	3	Both	27	Age-standardized	654	Dermatitis	3	Rate	2021	4525.45	4907.982894220831	4135.57
75	5	Prevalence	82	Greece	3	Both	27	Age-standardized	654	Dermatitis	3	Rate	2021	4529.9	4913.17	4139.04
76	5	Prevalence	97	Argentina	3	Both	27	Age-standardized	654	Dermatitis	3	Rate	2021	4002.07	4412.42	3650.2
77	5	Prevalence	90	Norway	3	Both	27	Age-standardized	654	Dermatitis	3	Rate	2021	4827.65	5281.08	4401.43
78	5	Prevalence	92	Spain	3	Both	27	Age-standardized	654	Dermatitis	3	Rate	2021	4528.12	4911.29	4137.803446669381
79	5	Prevalence	105	Antigua and Barbuda	3	Both	27	Age-standardized	654	Dermatitis	3	Rate	2021	6143.28	6596.56	5752.795056419531
80	5	Prevalence	93	Sweden	3	Both	27	Age-standardized	654	Dermatitis	3	Rate	2021	4798.52	5191.43	4411.153605835641
81	5	Prevalence	91	Portugal	3	Both	27	Age-standardized	654	Dermatitis	3	Rate	2021	4533.93	4919.1	4142.03
82	5	Prevalence	101	Canada	3	Both	27	Age-standardized	654	Dermatitis	3	Rate	2021	3272.85	3627	2980.97
83	5	Prevalence	95	United Kingdom	3	Both	27	Age-standardized	654	Dermatitis	3	Rate	2021	4713.210898565931	5161.568320719181	4291.91
84	5	Prevalence	99	Uruguay	3	Both	27	Age-standardized	654	Dermatitis	3	Rate	2021	4002.73	4413.31	3650.94
85	5	Prevalence	89	Netherlands	3	Both	27	Age-standardized	654	Dermatitis	3	Rate	2021	5928.52	6458.23	5499.72
86	5	Prevalence	109	Cuba	3	Both	27	Age-standardized	654	Dermatitis	3	Rate	2021	6131.28	6584.09	5742.1
87	5	Prevalence	85	Israel	3	Both	27	Age-standardized	654	Dermatitis	3	Rate	2021	4529.18	4912.78	4138.28
88	5	Prevalence	106	Bahamas	3	Both	27	Age-standardized	654	Dermatitis	3	Rate	2021	6148.73	6602.66	5756.53
89	5	Prevalence	102	United States of America	3	Both	27	Age-standardized	654	Dermatitis	3	Rate	2021	3527.74	3847.1	3262.01
90	5	Prevalence	108	Belize	3	Both	27	Age-standardized	654	Dermatitis	3	Rate	2021	6140.231440489069	6592.95	5750.44
91	5	Prevalence	107	Barbados	3	Both	27	Age-standardized	654	Dermatitis	3	Rate	2021	6142.293375154039	6596.52	5751.22
92	5	Prevalence	110	Dominica	3	Both	27	Age-standardized	654	Dermatitis	3	Rate	2021	6128.44	6579.84	5739.55
93	5	Prevalence	115	Jamaica	3	Both	27	Age-standardized	654	Dermatitis	3	Rate	2021	6141.95	6595.12	5751.17
94	5	Prevalence	111	Dominican Republic	3	Both	27	Age-standardized	654	Dermatitis	3	Rate	2021	6143.45	6596.206660290969	5752.603317467629
95	5	Prevalence	112	Grenada	3	Both	27	Age-standardized	654	Dermatitis	3	Rate	2021	6130.74	6582.958165742089	5741.95
96	5	Prevalence	117	Saint Vincent and the Grenadines	3	Both	27	Age-standardized	654	Dermatitis	3	Rate	2021	6131.97	6583.505400402601	5743.11
97	5	Prevalence	113	Guyana	3	Both	27	Age-standardized	654	Dermatitis	3	Rate	2021	6140.96	6594.08	5750.02
98	5	Prevalence	116	Saint Lucia	3	Both	27	Age-standardized	654	Dermatitis	3	Rate	2021	6135.83	6588.27	5746.13
99	5	Prevalence	114	Haiti	3	Both	27	Age-standardized	654	Dermatitis	3	Rate	2021	6145.510076942181	6599.37	5754.4
100	5	Prevalence	122	Ecuador	3	Both	27	Age-standardized	654	Dermatitis	3	Rate	2021	5339.71	5759.35	4943.84
101	5	Prevalence	121	Bolivia (Plurinational State of)	3	Both	27	Age-standardized	654	Dermatitis	3	Rate	2021	5338.53	5757.21	4944.23
102	5	Prevalence	126	Costa Rica	3	Both	27	Age-standardized	654	Dermatitis	3	Rate	2021	4047.93	4460.755932868899	3684.83
103	5	Prevalence	123	Peru	3	Both	27	Age-standardized	654	Dermatitis	3	Rate	2021	5334.680609406601	5754.04	4941.05
104	5	Prevalence	128	Guatemala	3	Both	27	Age-standardized	654	Dermatitis	3	Rate	2021	4051.84	4468.56	3684.65
105	5	Prevalence	118	Suriname	3	Both	27	Age-standardized	654	Dermatitis	3	Rate	2021	6139.58	6593.85	5748.406635489921
106	5	Prevalence	119	Trinidad and Tobago	3	Both	27	Age-standardized	654	Dermatitis	3	Rate	2021	6138.25	6590.915928744839	5747.72
107	5	Prevalence	130	Mexico	3	Both	27	Age-standardized	654	Dermatitis	3	Rate	2021	4262.56	4721.77	3872.02
108	5	Prevalence	129	Honduras	3	Both	27	Age-standardized	654	Dermatitis	3	Rate	2021	4049.368499322141	4465	3682.86
109	5	Prevalence	127	El Salvador	3	Both	27	Age-standardized	654	Dermatitis	3	Rate	2021	4056.59	4479.79	3689.57
110	5	Prevalence	133	Venezuela (Bolivarian Republic of)	3	Both	27	Age-standardized	654	Dermatitis	3	Rate	2021	4050.35	4465.27	3684.23
111	5	Prevalence	132	Panama	3	Both	27	Age-standardized	654	Dermatitis	3	Rate	2021	4045.72	4458.62	3682.33
112	5	Prevalence	142	Iran (Islamic Republic of)	3	Both	27	Age-standardized	654	Dermatitis	3	Rate	2021	9871.89	10405.78924775978	9396.56
113	5	Prevalence	131	Nicaragua	3	Both	27	Age-standardized	654	Dermatitis	3	Rate	2021	4048.51	4465.4	3682.9
114	5	Prevalence	140	Bahrain	3	Both	27	Age-standardized	654	Dermatitis	3	Rate	2021	9540.75	10102.76992850258	8969.59
115	5	Prevalence	125	Colombia	3	Both	27	Age-standardized	654	Dermatitis	3	Rate	2021	4047.17	4463.1	3682.42
116	5	Prevalence	141	Egypt	3	Both	27	Age-standardized	654	Dermatitis	3	Rate	2021	9626.21	10198.09743957913	9060.932421450669
117	5	Prevalence	136	Paraguay	3	Both	27	Age-standardized	654	Dermatitis	3	Rate	2021	6328.67	6743.26	5923.2
118	5	Prevalence	146	Lebanon	3	Both	27	Age-standardized	654	Dermatitis	3	Rate	2021	9623.55	10192.73050368511	9056.42
119	5	Prevalence	145	Kuwait	3	Both	27	Age-standardized	654	Dermatitis	3	Rate	2021	9548.73	10115.1	8981.05
120	5	Prevalence	143	Iraq	3	Both	27	Age-standardized	654	Dermatitis	3	Rate	2021	9640.58	10211.28177798428	9073.69
121	5	Prevalence	135	Brazil	3	Both	27	Age-standardized	654	Dermatitis	3	Rate	2021	6481.4	6952.44	6075.03
122	5	Prevalence	139	Algeria	3	Both	27	Age-standardized	654	Dermatitis	3	Rate	2021	9646.43	10218.82325375224	9078.94
123	5	Prevalence	144	Jordan	3	Both	27	Age-standardized	654	Dermatitis	3	Rate	2021	9612.32	10183.12305160807	9044.56
124	5	Prevalence	148	Morocco	3	Both	27	Age-standardized	654	Dermatitis	3	Rate	2021	9638.02	10212.40903165795	9072.42
125	5	Prevalence	147	Libya	3	Both	27	Age-standardized	654	Dermatitis	3	Rate	2021	9637.76	10210.2	9070.79
126	5	Prevalence	151	Qatar	3	Both	27	Age-standardized	654	Dermatitis	3	Rate	2021	9505.37	10062.85518657552	8930.61
127	5	Prevalence	152	Saudi Arabia	3	Both	27	Age-standardized	654	Dermatitis	3	Rate	2021	9562.47	10123.61655158476	8992.43
128	5	Prevalence	156	United Arab Emirates	3	Both	27	Age-standardized	654	Dermatitis	3	Rate	2021	9526.4	10081.42821854648	8964.186577410039
129	5	Prevalence	154	Tunisia	3	Both	27	Age-standardized	654	Dermatitis	3	Rate	2021	9643.24	10213.71614731972	9078.105222102213
130	5	Prevalence	153	Syrian Arab Republic	3	Both	27	Age-standardized	654	Dermatitis	3	Rate	2021	9675.04	10252.8	9112.189722166671
131	5	Prevalence	149	Palestine	3	Both	27	Age-standardized	654	Dermatitis	3	Rate	2021	9642.76	10214.03690747021	9076.37
132	5	Prevalence	157	Yemen	3	Both	27	Age-standardized	654	Dermatitis	3	Rate	2021	9645.02	10216.48488997242	9079.31
133	5	Prevalence	165	Pakistan	3	Both	27	Age-standardized	654	Dermatitis	3	Rate	2021	4402.36	4860.18	4003.83
134	5	Prevalence	155	T眉rkiye	3	Both	27	Age-standardized	654	Dermatitis	3	Rate	2021	9645.79	10215.91300169416	9079.23
135	5	Prevalence	162	Bhutan	3	Both	27	Age-standardized	654	Dermatitis	3	Rate	2021	4189.736329962881	4562.45	3861.39
136	5	Prevalence	164	Nepal	3	Both	27	Age-standardized	654	Dermatitis	3	Rate	2021	4195.02	4576.650073433349	3865.22
137	5	Prevalence	160	Afghanistan	3	Both	27	Age-standardized	654	Dermatitis	3	Rate	2021	9635.06	10205.14084132992	9069.95
138	5	Prevalence	170	Congo	3	Both	27	Age-standardized	654	Dermatitis	3	Rate	2021	3640.15	4032.82	3272.37
139	5	Prevalence	150	Oman	3	Both	27	Age-standardized	654	Dermatitis	3	Rate	2021	9571.16	10134.95717919685	9002.69
140	5	Prevalence	169	Central African Republic	3	Both	27	Age-standardized	654	Dermatitis	3	Rate	2021	3639.661073773659	4032.82	3272.29
141	5	Prevalence	161	Bangladesh	3	Both	27	Age-standardized	654	Dermatitis	3	Rate	2021	4193.46	4570.543222371281	3863.78
142	5	Prevalence	171	Democratic Republic of the Congo	3	Both	27	Age-standardized	654	Dermatitis	3	Rate	2021	3637.79	4030.58	3271.02
143	5	Prevalence	173	Gabon	3	Both	27	Age-standardized	654	Dermatitis	3	Rate	2021	3643.777355664321	4037.693372737701	3273.9
144	5	Prevalence	168	Angola	3	Both	27	Age-standardized	654	Dermatitis	3	Rate	2021	3647.24	4045.08	3278.85
145	5	Prevalence	163	India	3	Both	27	Age-standardized	654	Dermatitis	3	Rate	2021	4405.44	4862.99	4006.64
146	5	Prevalence	172	Equatorial Guinea	3	Both	27	Age-standardized	654	Dermatitis	3	Rate	2021	3624.19	4017.62	3255.71
147	5	Prevalence	176	Comoros	3	Both	27	Age-standardized	654	Dermatitis	3	Rate	2021	3796.29	4211.27	3429.67
148	5	Prevalence	182	Malawi	3	Both	27	Age-standardized	654	Dermatitis	3	Rate	2021	3813.31	4231.39	3448.78
149	5	Prevalence	175	Burundi	3	Both	27	Age-standardized	654	Dermatitis	3	Rate	2021	3800.03	4215.99	3432.95
150	5	Prevalence	178	Eritrea	3	Both	27	Age-standardized	654	Dermatitis	3	Rate	2021	3793.502654719981	4208.38	3425.56
151	5	Prevalence	180	Kenya	3	Both	27	Age-standardized	654	Dermatitis	3	Rate	2021	4008.38	4474.24	3603.99
152	5	Prevalence	181	Madagascar	3	Both	27	Age-standardized	654	Dermatitis	3	Rate	2021	3803.33	4219.37	3438.08
153	5	Prevalence	179	Ethiopia	3	Both	27	Age-standardized	654	Dermatitis	3	Rate	2021	3999.511076319779	4464.48	3595.81
154	5	Prevalence	177	Djibouti	3	Both	27	Age-standardized	654	Dermatitis	3	Rate	2021	3770.89	4178.13	3400.58
155	5	Prevalence	186	Seychelles	3	Both	27	Age-standardized	654	Dermatitis	3	Rate	2021	7353.109706657789	7881.16	6836.69
156	5	Prevalence	183	Mauritius	3	Both	27	Age-standardized	654	Dermatitis	3	Rate	2021	7390.493096921489	7917.53	6869.99
157	5	Prevalence	185	Rwanda	3	Both	27	Age-standardized	654	Dermatitis	3	Rate	2021	3813.18	4231.95	3447.55
158	5	Prevalence	184	Mozambique	3	Both	27	Age-standardized	654	Dermatitis	3	Rate	2021	3814.997814814141	4233.350621628821	3451.27
159	5	Prevalence	187	Somalia	3	Both	27	Age-standardized	654	Dermatitis	3	Rate	2021	3795.15	4209.21	3426.77
160	5	Prevalence	194	Lesotho	3	Both	27	Age-standardized	654	Dermatitis	3	Rate	2021	3646.31	4045.61	3278.98
161	5	Prevalence	190	Uganda	3	Both	27	Age-standardized	654	Dermatitis	3	Rate	2021	3806.433506215181	4223.03	3441.76
162	5	Prevalence	189	United Republic of Tanzania	3	Both	27	Age-standardized	654	Dermatitis	3	Rate	2021	3806.87	4213.208076024421	3461.34
163	5	Prevalence	193	Botswana	3	Both	27	Age-standardized	654	Dermatitis	3	Rate	2021	3642.4	4038.927076091129	3273.93
164	5	Prevalence	197	Eswatini	3	Both	27	Age-standardized	654	Dermatitis	3	Rate	2021	3643.5	4040.88	3275.22
165	5	Prevalence	191	Zambia	3	Both	27	Age-standardized	654	Dermatitis	3	Rate	2021	3806.121887872891	4222.82	3443.13
166	5	Prevalence	196	South Africa	3	Both	27	Age-standardized	654	Dermatitis	3	Rate	2021	3852.07	4334.071653092679	3465.72
167	5	Prevalence	200	Benin	3	Both	27	Age-standardized	654	Dermatitis	3	Rate	2021	3523.93	3953.65	3179.48
168	5	Prevalence	195	Namibia	3	Both	27	Age-standardized	654	Dermatitis	3	Rate	2021	3645.14	4042.38	3276.85
169	5	Prevalence	205	C么te d'Ivoire	3	Both	27	Age-standardized	654	Dermatitis	3	Rate	2021	3513.06	3933.06	3167.35
170	5	Prevalence	198	Zimbabwe	3	Both	27	Age-standardized	654	Dermatitis	3	Rate	2021	3647.4	4046.79	3279.46
171	5	Prevalence	203	Cabo Verde	3	Both	27	Age-standardized	654	Dermatitis	3	Rate	2021	3521.44	3948.27	3175.79
172	5	Prevalence	207	Ghana	3	Both	27	Age-standardized	654	Dermatitis	3	Rate	2021	3524.01	3953.48	3179.32
173	5	Prevalence	202	Cameroon	3	Both	27	Age-standardized	654	Dermatitis	3	Rate	2021	3517.99	3926.29	3172.58
174	5	Prevalence	201	Burkina Faso	3	Both	27	Age-standardized	654	Dermatitis	3	Rate	2021	3525.3	3956.11	3181.79
175	5	Prevalence	206	Gambia	3	Both	27	Age-standardized	654	Dermatitis	3	Rate	2021	3522.1	3949.67	3178.47
176	5	Prevalence	204	Chad	3	Both	27	Age-standardized	654	Dermatitis	3	Rate	2021	3519.22	3944.64	3176.64
177	5	Prevalence	210	Liberia	3	Both	27	Age-standardized	654	Dermatitis	3	Rate	2021	3518.6	3942.293749455781	3174.06
178	5	Prevalence	208	Guinea	3	Both	27	Age-standardized	654	Dermatitis	3	Rate	2021	3523.37	3952.94	3178.82
179	5	Prevalence	209	Guinea-Bissau	3	Both	27	Age-standardized	654	Dermatitis	3	Rate	2021	3524.36	3954.06	3181.03
180	5	Prevalence	211	Mali	3	Both	27	Age-standardized	654	Dermatitis	3	Rate	2021	3518.1	3942.96	3173.95
181	5	Prevalence	212	Mauritania	3	Both	27	Age-standardized	654	Dermatitis	3	Rate	2021	3522.11	3950.35	3178.36
182	5	Prevalence	216	Senegal	3	Both	27	Age-standardized	654	Dermatitis	3	Rate	2021	3519.77	3946.26	3175.68
183	5	Prevalence	213	Niger	3	Both	27	Age-standardized	654	Dermatitis	3	Rate	2021	3521.71	3948.73	3178.16
184	5	Prevalence	218	Togo	3	Both	27	Age-standardized	654	Dermatitis	3	Rate	2021	3526.55	3957.46	3183.93
185	5	Prevalence	215	Sao Tome and Principe	3	Both	27	Age-standardized	654	Dermatitis	3	Rate	2021	3520.74	3947.06	3175.73
186	5	Prevalence	214	Nigeria	3	Both	27	Age-standardized	654	Dermatitis	3	Rate	2021	3735.04	4192.54	3346.02
187	5	Prevalence	217	Sierra Leone	3	Both	27	Age-standardized	654	Dermatitis	3	Rate	2021	3521.16	3947.76	3178.21
188	5	Prevalence	349	Greenland	3	Both	27	Age-standardized	654	Dermatitis	3	Rate	2021	3251.31	3608.98	2963.53
189	5	Prevalence	305	Bermuda	3	Both	27	Age-standardized	654	Dermatitis	3	Rate	2021	6141.98	6595.992320867609	5749.93
190	5	Prevalence	298	American Samoa	3	Both	27	Age-standardized	654	Dermatitis	3	Rate	2021	7376.790817251181	7903.410274002171	6857.6
191	5	Prevalence	374	Niue	3	Both	27	Age-standardized	654	Dermatitis	3	Rate	2021	7397.5	7924.32	6875.886367101531
192	5	Prevalence	320	Cook Islands	3	Both	27	Age-standardized	654	Dermatitis	3	Rate	2021	7382.6	7907.52	6861.486390265301
193	5	Prevalence	380	Palau	3	Both	27	Age-standardized	654	Dermatitis	3	Rate	2021	7348.4	7878.827667352461	6830.97
194	5	Prevalence	369	Nauru	3	Both	27	Age-standardized	654	Dermatitis	3	Rate	2021	7381.97	7916.662893303469	6860.4
195	5	Prevalence	351	Guam	3	Both	27	Age-standardized	654	Dermatitis	3	Rate	2021	7372.42	7901.42	6853.28
196	5	Prevalence	422	United States Virgin Islands	3	Both	27	Age-standardized	654	Dermatitis	3	Rate	2021	6132.975692512619	6586.683714808119	5741.5
197	5	Prevalence	367	Monaco	3	Both	27	Age-standardized	654	Dermatitis	3	Rate	2021	4524.4	4907.38	4133.52
198	5	Prevalence	393	Saint Kitts and Nevis	3	Both	27	Age-standardized	654	Dermatitis	3	Rate	2021	6151.245455358479	6604.29	5759.172958795681
199	5	Prevalence	416	Tuvalu	3	Both	27	Age-standardized	654	Dermatitis	3	Rate	2021	7368.06	7897.624585191091	6848.86
200	5	Prevalence	376	Northern Mariana Islands	3	Both	27	Age-standardized	654	Dermatitis	3	Rate	2021	7362.33	7888.91	6844.59
201	5	Prevalence	413	Tokelau	3	Both	27	Age-standardized	654	Dermatitis	3	Rate	2021	7362.95	7895.84	6843.38
202	5	Prevalence	385	Puerto Rico	3	Both	27	Age-standardized	654	Dermatitis	3	Rate	2021	6137.41	6592.960588164461	5745.58
203	5	Prevalence	396	San Marino	3	Both	27	Age-standardized	654	Dermatitis	3	Rate	2021	4529.18	4912.93	4137.6
204	5	Prevalence	435	South Sudan	3	Both	27	Age-standardized	654	Dermatitis	3	Rate	2021	3793.66	4206.316811466279	3428.46
205	5	Prevalence	522	Sudan	3	Both	27	Age-standardized	654	Dermatitis	3	Rate	2021	9658.01	10233.08413503616	9090.49
206	5	Prevalence	44634	High-middle SDI	3	Both	27	Age-standardized	654	Dermatitis	3	Rate	2021	5968.74	6403.077157975221	5579.48
207	5	Prevalence	44636	Low-middle SDI	3	Both	27	Age-standardized	654	Dermatitis	3	Rate	2021	4944.521470393351	5385.85	4551.3
208	5	Prevalence	44639	Middle SDI	3	Both	27	Age-standardized	654	Dermatitis	3	Rate	2021	7466.29	7940.583486253409	7012.06
209	5	Prevalence	44637	Low SDI	3	Both	27	Age-standardized	654	Dermatitis	3	Rate	2021	4294.77	4718.93	3910.94

## Sheet: Alopecia Areata
	measure_id	measure_name	location_id	location_name	sex_id	sex_name	age_id	age_name	cause_id	cause_name	metric_id	metric_name	year	val	upper	lower
1	5	Prevalence	30	Vanuatu	3	Both	27	Age-standardized	662	Alopecia areata	3	Rate	2021	39.9985	41.3046	38.8156
2	5	Prevalence	39	Tajikistan	3	Both	27	Age-standardized	662	Alopecia areata	3	Rate	2021	54.7658	56.57548912894001	53.30151093619001
3	5	Prevalence	37	Kyrgyzstan	3	Both	27	Age-standardized	662	Alopecia areata	3	Rate	2021	55.7866	57.6015	54.29798713126001
4	5	Prevalence	29	Tonga	3	Both	27	Age-standardized	662	Alopecia areata	3	Rate	2021	39.9982	41.2729	38.8288
5	5	Prevalence	24	Marshall Islands	3	Both	27	Age-standardized	662	Alopecia areata	3	Rate	2021	39.9988	41.3112	38.8157
6	5	Prevalence	26	Papua New Guinea	3	Both	27	Age-standardized	662	Alopecia areata	3	Rate	2021	39.9989	41.3135	38.8124
7	5	Prevalence	23	Kiribati	3	Both	27	Age-standardized	662	Alopecia areata	3	Rate	2021	39.99882387813999	41.2995	38.8176
8	5	Prevalence	34	Azerbaijan	3	Both	27	Age-standardized	662	Alopecia areata	3	Rate	2021	55.4557	57.2802	53.97026586523999
9	5	Prevalence	33	Armenia	3	Both	27	Age-standardized	662	Alopecia areata	3	Rate	2021	56.1431	57.9684	54.65147637045001
10	5	Prevalence	35	Georgia	3	Both	27	Age-standardized	662	Alopecia areata	3	Rate	2021	55.9011	57.69761513271001	54.40860402441999
11	5	Prevalence	36	Kazakhstan	3	Both	27	Age-standardized	662	Alopecia areata	3	Rate	2021	56.0862	57.8868	54.59552108706001
12	5	Prevalence	38	Mongolia	3	Both	27	Age-standardized	662	Alopecia areata	3	Rate	2021	56.005	57.7987	54.513
13	5	Prevalence	18	Thailand	3	Both	27	Age-standardized	662	Alopecia areata	3	Rate	2021	39.9988	41.299	38.8161
14	5	Prevalence	12	Lao People's Democratic Republic	3	Both	27	Age-standardized	662	Alopecia areata	3	Rate	2021	39.9988	41.3158	38.8103
15	5	Prevalence	13	Malaysia	3	Both	27	Age-standardized	662	Alopecia areata	3	Rate	2021	39.9992	41.3328	38.8084
16	5	Prevalence	17	Sri Lanka	3	Both	27	Age-standardized	662	Alopecia areata	3	Rate	2021	39.9986	41.3007	38.8174
17	5	Prevalence	25	Micronesia (Federated States of)	3	Both	27	Age-standardized	662	Alopecia areata	3	Rate	2021	39.9993	41.3188	38.8106
18	5	Prevalence	28	Solomon Islands	3	Both	27	Age-standardized	662	Alopecia areata	3	Rate	2021	39.9987	41.3173	38.8144
19	5	Prevalence	27	Samoa	3	Both	27	Age-standardized	662	Alopecia areata	3	Rate	2021	39.9986	41.2988	38.8198
20	5	Prevalence	14	Maldives	3	Both	27	Age-standardized	662	Alopecia areata	3	Rate	2021	40.0008	41.3937	38.804
21	5	Prevalence	19	Timor-Leste	3	Both	27	Age-standardized	662	Alopecia areata	3	Rate	2021	39.9984	41.3105	38.8157
22	5	Prevalence	15	Myanmar	3	Both	27	Age-standardized	662	Alopecia areata	3	Rate	2021	39.9987	41.3032	38.8207
23	5	Prevalence	20	Viet Nam	3	Both	27	Age-standardized	662	Alopecia areata	3	Rate	2021	39.999	41.3103	38.8095
24	5	Prevalence	1	Global	3	Both	27	Age-standardized	662	Alopecia areata	3	Rate	2021	42.88631222521001	44.1384	41.7394
25	5	Prevalence	16	Philippines	3	Both	27	Age-standardized	662	Alopecia areata	3	Rate	2021	40.223	41.5167	39.0072
26	5	Prevalence	11	Indonesia	3	Both	27	Age-standardized	662	Alopecia areata	3	Rate	2021	40.2229	41.512	39.0066
27	5	Prevalence	10	Cambodia	3	Both	27	Age-standardized	662	Alopecia areata	3	Rate	2021	39.9985	41.3037	38.8131
28	5	Prevalence	8	Taiwan (Province of China)	3	Both	27	Age-standardized	662	Alopecia areata	3	Rate	2021	39.9992	41.3119	38.8074
29	5	Prevalence	22	Fiji	3	Both	27	Age-standardized	662	Alopecia areata	3	Rate	2021	39.9989	41.3147	38.814
30	5	Prevalence	6	China	3	Both	27	Age-standardized	662	Alopecia areata	3	Rate	2021	40.2227	41.5229	39.0117
31	5	Prevalence	7	Democratic People's Republic of Korea	3	Both	27	Age-standardized	662	Alopecia areata	3	Rate	2021	39.9987	41.3042	38.8108
32	5	Prevalence	40	Turkmenistan	3	Both	27	Age-standardized	662	Alopecia areata	3	Rate	2021	55.2952	57.0693	53.8078
33	5	Prevalence	54	Slovakia	3	Both	27	Age-standardized	662	Alopecia areata	3	Rate	2021	55.90880336711999	57.49056578416999	54.0735
34	5	Prevalence	55	Slovenia	3	Both	27	Age-standardized	662	Alopecia areata	3	Rate	2021	55.1938	56.7788	53.3717
35	5	Prevalence	52	Romania	3	Both	27	Age-standardized	662	Alopecia areata	3	Rate	2021	55.9577	57.53775510264001	54.1227
36	5	Prevalence	41	Uzbekistan	3	Both	27	Age-standardized	662	Alopecia areata	3	Rate	2021	55.41059232168001	57.2221	53.9385
37	5	Prevalence	53	Serbia	3	Both	27	Age-standardized	662	Alopecia areata	3	Rate	2021	55.4605	57.0454	53.6239
38	5	Prevalence	49	North Macedonia	3	Both	27	Age-standardized	662	Alopecia areata	3	Rate	2021	55.56565276356999	57.1525	53.7211
39	5	Prevalence	50	Montenegro	3	Both	27	Age-standardized	662	Alopecia areata	3	Rate	2021	55.6759	57.26021895956001	53.8306
40	5	Prevalence	51	Poland	3	Both	27	Age-standardized	662	Alopecia areata	3	Rate	2021	54.78025709400001	56.0351	53.6195
41	5	Prevalence	46	Croatia	3	Both	27	Age-standardized	662	Alopecia areata	3	Rate	2021	55.90906187364001	57.4923	54.0637
42	5	Prevalence	48	Hungary	3	Both	27	Age-standardized	662	Alopecia areata	3	Rate	2021	56.18124648486999	57.7599	54.3421
43	5	Prevalence	47	Czechia	3	Both	27	Age-standardized	662	Alopecia areata	3	Rate	2021	55.5938	57.1797	53.7612
44	5	Prevalence	45	Bulgaria	3	Both	27	Age-standardized	662	Alopecia areata	3	Rate	2021	55.8061	57.38675983139999	53.9693
45	5	Prevalence	43	Albania	3	Both	27	Age-standardized	662	Alopecia areata	3	Rate	2021	55.5419	57.1377	53.692
46	5	Prevalence	44	Bosnia and Herzegovina	3	Both	27	Age-standardized	662	Alopecia areata	3	Rate	2021	55.88928018347001	57.4721	54.0522
47	5	Prevalence	60	Lithuania	3	Both	27	Age-standardized	662	Alopecia areata	3	Rate	2021	56.0004	57.794	54.50993139053001
48	5	Prevalence	57	Belarus	3	Both	27	Age-standardized	662	Alopecia areata	3	Rate	2021	56.3498	58.1553	54.85207546780001
49	5	Prevalence	74	Andorra	3	Both	27	Age-standardized	662	Alopecia areata	3	Rate	2021	57.1751	59.1281	55.4134
50	5	Prevalence	58	Estonia	3	Both	27	Age-standardized	662	Alopecia areata	3	Rate	2021	55.64122592353001	57.4222	54.1497
51	5	Prevalence	68	Republic of Korea	3	Both	27	Age-standardized	662	Alopecia areata	3	Rate	2021	62.86542737611001	65.0189	60.9131
52	5	Prevalence	71	Australia	3	Both	27	Age-standardized	662	Alopecia areata	3	Rate	2021	63.1848	65.3797	61.1976
53	5	Prevalence	72	New Zealand	3	Both	27	Age-standardized	662	Alopecia areata	3	Rate	2021	63.37516297285001	65.5122	61.3534
54	5	Prevalence	62	Russian Federation	3	Both	27	Age-standardized	662	Alopecia areata	3	Rate	2021	56.4978	58.13919130980999	54.8485
55	5	Prevalence	67	Japan	3	Both	27	Age-standardized	662	Alopecia areata	3	Rate	2021	63.269	65.3817	61.2542
56	5	Prevalence	61	Republic of Moldova	3	Both	27	Age-standardized	662	Alopecia areata	3	Rate	2021	55.9505	57.7425	54.4542
57	5	Prevalence	59	Latvia	3	Both	27	Age-standardized	662	Alopecia areata	3	Rate	2021	56.0464	57.8346	54.5498
58	5	Prevalence	77	Cyprus	3	Both	27	Age-standardized	662	Alopecia areata	3	Rate	2021	57.8271	59.807	56.0419
59	5	Prevalence	66	Brunei Darussalam	3	Both	27	Age-standardized	662	Alopecia areata	3	Rate	2021	62.4468	64.5607	60.50441804040999
60	5	Prevalence	63	Ukraine	3	Both	27	Age-standardized	662	Alopecia areata	3	Rate	2021	56.57411667665001	58.2058	54.9239
61	5	Prevalence	76	Belgium	3	Both	27	Age-standardized	662	Alopecia areata	3	Rate	2021	57.6066	59.5861	55.83304416242999
62	5	Prevalence	69	Singapore	3	Both	27	Age-standardized	662	Alopecia areata	3	Rate	2021	62.3746	64.5639	60.4327
63	5	Prevalence	75	Austria	3	Both	27	Age-standardized	662	Alopecia areata	3	Rate	2021	57.7101	59.6948	55.93680941493999
64	5	Prevalence	78	Denmark	3	Both	27	Age-standardized	662	Alopecia areata	3	Rate	2021	57.5555	59.5317	55.78053268594999
65	5	Prevalence	85	Israel	3	Both	27	Age-standardized	662	Alopecia areata	3	Rate	2021	57.81616793126999	59.8058	56.0367
66	5	Prevalence	83	Iceland	3	Both	27	Age-standardized	662	Alopecia areata	3	Rate	2021	57.2714	59.2333	55.51989646843001
67	5	Prevalence	107	Barbados	3	Both	27	Age-standardized	662	Alopecia areata	3	Rate	2021	34.7753	35.9488	33.7297
68	5	Prevalence	112	Grenada	3	Both	27	Age-standardized	662	Alopecia areata	3	Rate	2021	34.7766	35.9414	33.7312
69	5	Prevalence	111	Dominican Republic	3	Both	27	Age-standardized	662	Alopecia areata	3	Rate	2021	34.7765	35.9434	33.7316
70	5	Prevalence	105	Antigua and Barbuda	3	Both	27	Age-standardized	662	Alopecia areata	3	Rate	2021	34.775	35.9452	33.7292
71	5	Prevalence	90	Norway	3	Both	27	Age-standardized	662	Alopecia areata	3	Rate	2021	57.6066	59.5789	55.9313
72	5	Prevalence	98	Chile	3	Both	27	Age-standardized	662	Alopecia areata	3	Rate	2021	63.4587	65.64634213451001	61.4724
73	5	Prevalence	110	Dominica	3	Both	27	Age-standardized	662	Alopecia areata	3	Rate	2021	34.7763	35.9372	33.73231412515999
74	5	Prevalence	106	Bahamas	3	Both	27	Age-standardized	662	Alopecia areata	3	Rate	2021	34.7748	35.9477	33.7275
75	5	Prevalence	79	Finland	3	Both	27	Age-standardized	662	Alopecia areata	3	Rate	2021	57.57074991580001	59.5487	55.8091
76	5	Prevalence	87	Luxembourg	3	Both	27	Age-standardized	662	Alopecia areata	3	Rate	2021	57.4109	59.3792	55.6477
77	5	Prevalence	89	Netherlands	3	Both	27	Age-standardized	662	Alopecia areata	3	Rate	2021	57.5689	59.4071	55.7354
78	5	Prevalence	114	Haiti	3	Both	27	Age-standardized	662	Alopecia areata	3	Rate	2021	34.7743	35.9489	33.7272
79	5	Prevalence	113	Guyana	3	Both	27	Age-standardized	662	Alopecia areata	3	Rate	2021	34.7755	35.9456	33.7292
80	5	Prevalence	95	United Kingdom	3	Both	27	Age-standardized	662	Alopecia areata	3	Rate	2021	57.9083	59.7352	56.296
81	5	Prevalence	97	Argentina	3	Both	27	Age-standardized	662	Alopecia areata	3	Rate	2021	63.6982	65.8911	61.6961
82	5	Prevalence	94	Switzerland	3	Both	27	Age-standardized	662	Alopecia areata	3	Rate	2021	57.557	59.5339	55.7887
83	5	Prevalence	81	Germany	3	Both	27	Age-standardized	662	Alopecia areata	3	Rate	2021	57.64749574589001	59.6273	55.879
84	5	Prevalence	88	Malta	3	Both	27	Age-standardized	662	Alopecia areata	3	Rate	2021	57.1964	59.1594	55.45380184698001
85	5	Prevalence	108	Belize	3	Both	27	Age-standardized	662	Alopecia areata	3	Rate	2021	34.7739	35.9449	33.73
86	5	Prevalence	92	Spain	3	Both	27	Age-standardized	662	Alopecia areata	3	Rate	2021	57.7129	59.6983	55.9433
87	5	Prevalence	101	Canada	3	Both	27	Age-standardized	662	Alopecia areata	3	Rate	2021	76.9298	79.3938	74.4532
88	5	Prevalence	86	Italy	3	Both	27	Age-standardized	662	Alopecia areata	3	Rate	2021	57.9858	59.9553	56.2985
89	5	Prevalence	109	Cuba	3	Both	27	Age-standardized	662	Alopecia areata	3	Rate	2021	34.7769	35.9451	33.7318
90	5	Prevalence	93	Sweden	3	Both	27	Age-standardized	662	Alopecia areata	3	Rate	2021	57.42461321099999	59.396	55.6644
91	5	Prevalence	84	Ireland	3	Both	27	Age-standardized	662	Alopecia areata	3	Rate	2021	57.6284	59.6061	55.8518
92	5	Prevalence	82	Greece	3	Both	27	Age-standardized	662	Alopecia areata	3	Rate	2021	57.6968	59.68108030674001	55.9197
93	5	Prevalence	99	Uruguay	3	Both	27	Age-standardized	662	Alopecia areata	3	Rate	2021	63.79239567554001	65.9863	61.7943
94	5	Prevalence	102	United States of America	3	Both	27	Age-standardized	662	Alopecia areata	3	Rate	2021	80.57590714116999	82.5992	78.6883
95	5	Prevalence	91	Portugal	3	Both	27	Age-standardized	662	Alopecia areata	3	Rate	2021	58.0509	60.0483	56.2604
96	5	Prevalence	80	France	3	Both	27	Age-standardized	662	Alopecia areata	3	Rate	2021	57.8451	59.8353	56.059
97	5	Prevalence	115	Jamaica	3	Both	27	Age-standardized	662	Alopecia areata	3	Rate	2021	34.7747	35.9463	33.7275
98	5	Prevalence	116	Saint Lucia	3	Both	27	Age-standardized	662	Alopecia areata	3	Rate	2021	34.7762	35.945	33.7302
99	5	Prevalence	118	Suriname	3	Both	27	Age-standardized	662	Alopecia areata	3	Rate	2021	34.7748	35.9481	33.7306
100	5	Prevalence	117	Saint Vincent and the Grenadines	3	Both	27	Age-standardized	662	Alopecia areata	3	Rate	2021	34.7756	35.9408	33.7293
101	5	Prevalence	119	Trinidad and Tobago	3	Both	27	Age-standardized	662	Alopecia areata	3	Rate	2021	34.7765	35.9438	33.7316
102	5	Prevalence	139	Algeria	3	Both	27	Age-standardized	662	Alopecia areata	3	Rate	2021	33.0832	34.1674	32.0832
103	5	Prevalence	144	Jordan	3	Both	27	Age-standardized	662	Alopecia areata	3	Rate	2021	33.0787	34.1394	32.0886
104	5	Prevalence	146	Lebanon	3	Both	27	Age-standardized	662	Alopecia areata	3	Rate	2021	33.0811	34.17521421697001	32.0699
105	5	Prevalence	122	Ecuador	3	Both	27	Age-standardized	662	Alopecia areata	3	Rate	2021	34.7744	35.9482	33.7292
106	5	Prevalence	141	Egypt	3	Both	27	Age-standardized	662	Alopecia areata	3	Rate	2021	33.4417	34.7463	32.4274
107	5	Prevalence	143	Iraq	3	Both	27	Age-standardized	662	Alopecia areata	3	Rate	2021	33.0815	34.1482	32.082
108	5	Prevalence	147	Libya	3	Both	27	Age-standardized	662	Alopecia areata	3	Rate	2021	33.0819	34.1541	32.0781
109	5	Prevalence	133	Venezuela (Bolivarian Republic of)	3	Both	27	Age-standardized	662	Alopecia areata	3	Rate	2021	34.7747	35.9502	33.7323
110	5	Prevalence	132	Panama	3	Both	27	Age-standardized	662	Alopecia areata	3	Rate	2021	34.7753	35.9458	33.73
111	5	Prevalence	140	Bahrain	3	Both	27	Age-standardized	662	Alopecia areata	3	Rate	2021	33.0658	34.1508	32.0892
112	5	Prevalence	142	Iran (Islamic Republic of)	3	Both	27	Age-standardized	662	Alopecia areata	3	Rate	2021	33.2237	34.2258	32.1082
113	5	Prevalence	136	Paraguay	3	Both	27	Age-standardized	662	Alopecia areata	3	Rate	2021	34.9628	36.1176	33.7997
114	5	Prevalence	128	Guatemala	3	Both	27	Age-standardized	662	Alopecia areata	3	Rate	2021	34.7738	35.9499	33.7276
115	5	Prevalence	131	Nicaragua	3	Both	27	Age-standardized	662	Alopecia areata	3	Rate	2021	34.7753	35.9496	33.7292
116	5	Prevalence	129	Honduras	3	Both	27	Age-standardized	662	Alopecia areata	3	Rate	2021	34.7734	35.9495	33.7278
117	5	Prevalence	127	El Salvador	3	Both	27	Age-standardized	662	Alopecia areata	3	Rate	2021	34.77266869077999	35.9563	33.7243
118	5	Prevalence	121	Bolivia (Plurinational State of)	3	Both	27	Age-standardized	662	Alopecia areata	3	Rate	2021	34.7756	35.9467	33.7296
119	5	Prevalence	145	Kuwait	3	Both	27	Age-standardized	662	Alopecia areata	3	Rate	2021	33.0682	34.14726742835001	32.0927
120	5	Prevalence	151	Qatar	3	Both	27	Age-standardized	662	Alopecia areata	3	Rate	2021	33.0645	34.154	32.0944
121	5	Prevalence	125	Colombia	3	Both	27	Age-standardized	662	Alopecia areata	3	Rate	2021	34.7757	35.9486	33.7293
122	5	Prevalence	148	Morocco	3	Both	27	Age-standardized	662	Alopecia areata	3	Rate	2021	33.0836	34.1692	32.0836
123	5	Prevalence	150	Oman	3	Both	27	Age-standardized	662	Alopecia areata	3	Rate	2021	33.0722	34.1574	32.0863
124	5	Prevalence	135	Brazil	3	Both	27	Age-standardized	662	Alopecia areata	3	Rate	2021	36.24408996712999	37.3578	35.1917
125	5	Prevalence	130	Mexico	3	Both	27	Age-standardized	662	Alopecia areata	3	Rate	2021	34.9217	36.0261	33.8494
126	5	Prevalence	126	Costa Rica	3	Both	27	Age-standardized	662	Alopecia areata	3	Rate	2021	34.7761	35.9438	33.7299
127	5	Prevalence	123	Peru	3	Both	27	Age-standardized	662	Alopecia areata	3	Rate	2021	34.7763	35.9441	33.731
128	5	Prevalence	149	Palestine	3	Both	27	Age-standardized	662	Alopecia areata	3	Rate	2021	33.08241224930001	34.165	32.0825
129	5	Prevalence	157	Yemen	3	Both	27	Age-standardized	662	Alopecia areata	3	Rate	2021	33.084	34.1638	32.0761
130	5	Prevalence	155	T眉rkiye	3	Both	27	Age-standardized	662	Alopecia areata	3	Rate	2021	33.0821	34.1649	32.0764
131	5	Prevalence	154	Tunisia	3	Both	27	Age-standardized	662	Alopecia areata	3	Rate	2021	33.0839	34.1731	32.0786
132	5	Prevalence	153	Syrian Arab Republic	3	Both	27	Age-standardized	662	Alopecia areata	3	Rate	2021	33.0885	34.185	32.0742
133	5	Prevalence	161	Bangladesh	3	Both	27	Age-standardized	662	Alopecia areata	3	Rate	2021	39.99819116995999	41.2954	38.8227
134	5	Prevalence	172	Equatorial Guinea	3	Both	27	Age-standardized	662	Alopecia areata	3	Rate	2021	31.9586	33.0229	30.9253
135	5	Prevalence	179	Ethiopia	3	Both	27	Age-standardized	662	Alopecia areata	3	Rate	2021	31.3224	32.3014	30.3955
136	5	Prevalence	165	Pakistan	3	Both	27	Age-standardized	662	Alopecia areata	3	Rate	2021	40.2228	41.5136	39.0102
137	5	Prevalence	152	Saudi Arabia	3	Both	27	Age-standardized	662	Alopecia areata	3	Rate	2021	32.9723	34.1134	31.9302
138	5	Prevalence	180	Kenya	3	Both	27	Age-standardized	662	Alopecia areata	3	Rate	2021	31.3281	32.3126	30.4051
139	5	Prevalence	175	Burundi	3	Both	27	Age-standardized	662	Alopecia areata	3	Rate	2021	31.1828	32.3397	30.2618
140	5	Prevalence	176	Comoros	3	Both	27	Age-standardized	662	Alopecia areata	3	Rate	2021	31.1876	32.3376	30.2665
141	5	Prevalence	164	Nepal	3	Both	27	Age-standardized	662	Alopecia areata	3	Rate	2021	39.9982	41.28508287733001	38.8211
142	5	Prevalence	170	Congo	3	Both	27	Age-standardized	662	Alopecia areata	3	Rate	2021	31.9585	33.035	30.968
143	5	Prevalence	160	Afghanistan	3	Both	27	Age-standardized	662	Alopecia areata	3	Rate	2021	33.0826	34.1481	32.0626
144	5	Prevalence	171	Democratic Republic of the Congo	3	Both	27	Age-standardized	662	Alopecia areata	3	Rate	2021	31.9579	33.0287	30.9578
145	5	Prevalence	178	Eritrea	3	Both	27	Age-standardized	662	Alopecia areata	3	Rate	2021	31.1815	32.3382	30.2613
146	5	Prevalence	173	Gabon	3	Both	27	Age-standardized	662	Alopecia areata	3	Rate	2021	31.959	33.0327	30.9608
147	5	Prevalence	168	Angola	3	Both	27	Age-standardized	662	Alopecia areata	3	Rate	2021	31.9582	33.0222	30.9569
148	5	Prevalence	182	Malawi	3	Both	27	Age-standardized	662	Alopecia areata	3	Rate	2021	31.1998	32.3466	30.2761
149	5	Prevalence	184	Mozambique	3	Both	27	Age-standardized	662	Alopecia areata	3	Rate	2021	31.206	32.3518	30.2847
150	5	Prevalence	163	India	3	Both	27	Age-standardized	662	Alopecia areata	3	Rate	2021	40.2227	41.5176	39.0085
151	5	Prevalence	156	United Arab Emirates	3	Both	27	Age-standardized	662	Alopecia areata	3	Rate	2021	33.0625	34.148	32.0793
152	5	Prevalence	181	Madagascar	3	Both	27	Age-standardized	662	Alopecia areata	3	Rate	2021	31.194	32.3426	30.2684
153	5	Prevalence	183	Mauritius	3	Both	27	Age-standardized	662	Alopecia areata	3	Rate	2021	39.9988	41.3216	38.8083
154	5	Prevalence	169	Central African Republic	3	Both	27	Age-standardized	662	Alopecia areata	3	Rate	2021	31.9585	33.0258	30.9634
155	5	Prevalence	177	Djibouti	3	Both	27	Age-standardized	662	Alopecia areata	3	Rate	2021	31.1678	32.3292	30.2521
156	5	Prevalence	162	Bhutan	3	Both	27	Age-standardized	662	Alopecia areata	3	Rate	2021	39.9988	41.3229	38.8115
157	5	Prevalence	189	United Republic of Tanzania	3	Both	27	Age-standardized	662	Alopecia areata	3	Rate	2021	31.2142	32.1829	30.2786
158	5	Prevalence	185	Rwanda	3	Both	27	Age-standardized	662	Alopecia areata	3	Rate	2021	31.2018	32.3543	30.2848
159	5	Prevalence	190	Uganda	3	Both	27	Age-standardized	662	Alopecia areata	3	Rate	2021	31.2018	32.3512	30.2794
160	5	Prevalence	186	Seychelles	3	Both	27	Age-standardized	662	Alopecia areata	3	Rate	2021	39.9998	41.3663	38.8039
161	5	Prevalence	196	South Africa	3	Both	27	Age-standardized	662	Alopecia areata	3	Rate	2021	32.1108	33.1095	31.1058
162	5	Prevalence	187	Somalia	3	Both	27	Age-standardized	662	Alopecia areata	3	Rate	2021	31.1875	32.3436	30.271
163	5	Prevalence	207	Ghana	3	Both	27	Age-standardized	662	Alopecia areata	3	Rate	2021	33.1037	34.2013	32.062
164	5	Prevalence	200	Benin	3	Both	27	Age-standardized	662	Alopecia areata	3	Rate	2021	33.1009	34.1958	32.062
165	5	Prevalence	206	Gambia	3	Both	27	Age-standardized	662	Alopecia areata	3	Rate	2021	33.1047	34.1937	32.06243428584001
166	5	Prevalence	212	Mauritania	3	Both	27	Age-standardized	662	Alopecia areata	3	Rate	2021	33.1027	34.1977	32.0647
167	5	Prevalence	215	Sao Tome and Principe	3	Both	27	Age-standardized	662	Alopecia areata	3	Rate	2021	33.1136	34.2037	32.0675
168	5	Prevalence	218	Togo	3	Both	27	Age-standardized	662	Alopecia areata	3	Rate	2021	33.0935	34.1953	32.0519
169	5	Prevalence	197	Eswatini	3	Both	27	Age-standardized	662	Alopecia areata	3	Rate	2021	31.9579	33.029	30.9519
170	5	Prevalence	203	Cabo Verde	3	Both	27	Age-standardized	662	Alopecia areata	3	Rate	2021	33.1151	34.2129	32.0651
171	5	Prevalence	217	Sierra Leone	3	Both	27	Age-standardized	662	Alopecia areata	3	Rate	2021	33.1098	34.1905	32.0671
172	5	Prevalence	211	Mali	3	Both	27	Age-standardized	662	Alopecia areata	3	Rate	2021	33.1124	34.1974	32.0709
173	5	Prevalence	195	Namibia	3	Both	27	Age-standardized	662	Alopecia areata	3	Rate	2021	31.9579	33.0246	30.9546
174	5	Prevalence	214	Nigeria	3	Both	27	Age-standardized	662	Alopecia areata	3	Rate	2021	33.6761	34.7995	32.7307
175	5	Prevalence	198	Zimbabwe	3	Both	27	Age-standardized	662	Alopecia areata	3	Rate	2021	31.9588	33.0279	30.9585
176	5	Prevalence	193	Botswana	3	Both	27	Age-standardized	662	Alopecia areata	3	Rate	2021	31.9585	33.028	30.9577
177	5	Prevalence	204	Chad	3	Both	27	Age-standardized	662	Alopecia areata	3	Rate	2021	33.1092	34.1904	32.0695
178	5	Prevalence	191	Zambia	3	Both	27	Age-standardized	662	Alopecia areata	3	Rate	2021	31.2009	32.34508596211001	30.2737
179	5	Prevalence	208	Guinea	3	Both	27	Age-standardized	662	Alopecia areata	3	Rate	2021	33.0946	34.19106762024001	32.0616
180	5	Prevalence	213	Niger	3	Both	27	Age-standardized	662	Alopecia areata	3	Rate	2021	33.106	34.1992	32.0752
181	5	Prevalence	216	Senegal	3	Both	27	Age-standardized	662	Alopecia areata	3	Rate	2021	33.1083	34.2093	32.0691
182	5	Prevalence	205	C么te d'Ivoire	3	Both	27	Age-standardized	662	Alopecia areata	3	Rate	2021	33.1333	34.2136	32.0885
183	5	Prevalence	201	Burkina Faso	3	Both	27	Age-standardized	662	Alopecia areata	3	Rate	2021	33.0941	34.1872	32.058
184	5	Prevalence	305	Bermuda	3	Both	27	Age-standardized	662	Alopecia areata	3	Rate	2021	34.7755	35.9485	33.7284
185	5	Prevalence	194	Lesotho	3	Both	27	Age-standardized	662	Alopecia areata	3	Rate	2021	31.9578	33.0294	30.954
186	5	Prevalence	320	Cook Islands	3	Both	27	Age-standardized	662	Alopecia areata	3	Rate	2021	39.9983	41.2983	38.8175
187	5	Prevalence	298	American Samoa	3	Both	27	Age-standardized	662	Alopecia areata	3	Rate	2021	39.9989	41.3175	38.8146
188	5	Prevalence	209	Guinea-Bissau	3	Both	27	Age-standardized	662	Alopecia areata	3	Rate	2021	33.0976	34.1976	32.0604
189	5	Prevalence	210	Liberia	3	Both	27	Age-standardized	662	Alopecia areata	3	Rate	2021	33.1197	34.2026	32.0768
190	5	Prevalence	349	Greenland	3	Both	27	Age-standardized	662	Alopecia areata	3	Rate	2021	74.46832563147001	76.9394	72.02378417777001
191	5	Prevalence	351	Guam	3	Both	27	Age-standardized	662	Alopecia areata	3	Rate	2021	39.9994	41.3193	38.8038
192	5	Prevalence	369	Nauru	3	Both	27	Age-standardized	662	Alopecia areata	3	Rate	2021	39.9994	41.3108	38.8067
193	5	Prevalence	202	Cameroon	3	Both	27	Age-standardized	662	Alopecia areata	3	Rate	2021	33.1104	34.1983	32.0671
194	5	Prevalence	385	Puerto Rico	3	Both	27	Age-standardized	662	Alopecia areata	3	Rate	2021	34.7729	35.9535	33.7303
195	5	Prevalence	367	Monaco	3	Both	27	Age-standardized	662	Alopecia areata	3	Rate	2021	57.6381	59.6058	55.8634
196	5	Prevalence	380	Palau	3	Both	27	Age-standardized	662	Alopecia areata	3	Rate	2021	39.9996	41.346	38.8085
197	5	Prevalence	422	United States Virgin Islands	3	Both	27	Age-standardized	662	Alopecia areata	3	Rate	2021	34.7751	35.9472	33.7316
198	5	Prevalence	376	Northern Mariana Islands	3	Both	27	Age-standardized	662	Alopecia areata	3	Rate	2021	40.0036	41.3256	38.8017
199	5	Prevalence	413	Tokelau	3	Both	27	Age-standardized	662	Alopecia areata	3	Rate	2021	39.9999	41.3084	38.8107
200	5	Prevalence	396	San Marino	3	Both	27	Age-standardized	662	Alopecia areata	3	Rate	2021	57.77247487039001	59.75436987282001	55.9882
201	5	Prevalence	416	Tuvalu	3	Both	27	Age-standardized	662	Alopecia areata	3	Rate	2021	39.9984	41.3161	38.8143
202	5	Prevalence	374	Niue	3	Both	27	Age-standardized	662	Alopecia areata	3	Rate	2021	39.9984	41.3074	38.8177
203	5	Prevalence	393	Saint Kitts and Nevis	3	Both	27	Age-standardized	662	Alopecia areata	3	Rate	2021	34.7742	35.9478	33.7271
204	5	Prevalence	522	Sudan	3	Both	27	Age-standardized	662	Alopecia areata	3	Rate	2021	33.0839	34.1495	32.0755
205	5	Prevalence	435	South Sudan	3	Both	27	Age-standardized	662	Alopecia areata	3	Rate	2021	31.1949	32.3424	30.2557
206	5	Prevalence	44634	High-middle SDI	3	Both	27	Age-standardized	662	Alopecia areata	3	Rate	2021	38.6195	39.782	37.4886
207	5	Prevalence	44639	Middle SDI	3	Both	27	Age-standardized	662	Alopecia areata	3	Rate	2021	38.7266	39.9328	37.6143
208	5	Prevalence	44637	Low SDI	3	Both	27	Age-standardized	662	Alopecia areata	3	Rate	2021	35.9495	37.0521	34.987
209	5	Prevalence	44636	Low-middle SDI	3	Both	27	Age-standardized	662	Alopecia areata	3	Rate	2021	38.5538	39.7168	37.4376
