# Supplementary material for: Burden of immune-related skin diseases worldwide, 1991–2021: insights and prediction from the Global Burden of Disease Study
Source: Front Immunol. 2025 Nov 11;16:1668840. doi: 10.3389/fimmu.2025.1668840 (PMC12644009; doi:10.3389/fimmu.2025.1668840)
Supplement: Supplementary file 4 [file Table4.xlsx]

## Sheet: urticaria
	year	pre	lower	upper	sex	type
1	1990	1.08718e+08			Both	history
2	1991	1.1001e+08			Both	history
3	1992	1.11195e+08			Both	history
4	1993	1.12321e+08			Both	history
5	1994	1.13354e+08			Both	history
6	1995	1.14296e+08			Both	history
7	1996	1.15224e+08			Both	history
8	1997	1.16154e+08			Both	history
9	1998	1.1707e+08			Both	history
10	1999	1.17983e+08			Both	history
11	2000	1.18927e+08			Both	history
12	2001	1.19928e+08			Both	history
13	2002	1.20981e+08			Both	history
14	2003	1.22106e+08			Both	history
15	2004	1.23296e+08			Both	history
16	2005	1.24549e+08			Both	history
17	2006	1.25885e+08			Both	history
18	2007	1.27313e+08			Both	history
19	2008	1.28782e+08			Both	history
20	2009	1.30307e+08			Both	history
21	2010	1.31779e+08			Both	history
22	2011	1.33139e+08			Both	history
23	2012	1.34546e+08			Both	history
24	2013	1.36033e+08			Both	history
25	2014	1.3752e+08			Both	history
26	2015	1.39031e+08			Both	history
27	2016	1.40556e+08			Both	history
28	2017	1.41987e+08			Both	history
29	2018	1.43227e+08			Both	history
30	2019	1.44288e+08			Both	history
31	2020	1.45147e+08			Both	history
32	2021	1.45785e+08			Both	history
33	2021	1.45785e+08	1.45785e+08	1.45785e+08	Both	anchor
34	2022	1.46446e+08	1.46074e+08	1.46818e+08	Both	forecast
35	2023	1.47062e+08	1.46328e+08	1.47796e+08	Both	forecast
36	2024	1.47666e+08	1.46473e+08	1.48858e+08	Both	forecast
37	2025	1.48257e+08	1.46536e+08	1.49979e+08	Both	forecast
38	2026	1.48837e+08	1.4653e+08	1.51144e+08	Both	forecast
39	2027	1.49405e+08	1.46463e+08	1.52347e+08	Both	forecast
40	2028	1.49962e+08	1.46343e+08	1.53581e+08	Both	forecast
41	2029	1.50508e+08	1.46173e+08	1.54842e+08	Both	forecast
42	2030	1.51042e+08	1.45957e+08	1.56127e+08	Both	forecast
43	2031	1.51566e+08	1.45701e+08	1.57432e+08	Both	forecast
44	2032	1.5208e+08	1.45405e+08	1.58755e+08	Both	forecast
45	2033	1.52583e+08	1.45073e+08	1.60093e+08	Both	forecast
46	2034	1.53076e+08	1.44707e+08	1.61445e+08	Both	forecast
47	2035	1.5356e+08	1.4431e+08	1.62809e+08	Both	forecast

## Sheet: dermatitis
	year	pre	lower	upper	sex	type
1	1990	3.87176e+08			Both	history
2	1991	3.93078e+08			Both	history
3	1992	3.9894e+08			Both	history
4	1993	4.04934e+08			Both	history
5	1994	4.11074e+08			Both	history
6	1995	4.17525e+08			Both	history
7	1996	4.2426e+08			Both	history
8	1997	4.31066e+08			Both	history
9	1998	4.37958e+08			Both	history
10	1999	4.44976e+08			Both	history
11	2000	4.52137e+08			Both	history
12	2001	4.59481e+08			Both	history
13	2002	4.66989e+08			Both	history
14	2003	4.74698e+08			Both	history
15	2004	4.82583e+08			Both	history
16	2005	4.90751e+08			Both	history
17	2006	4.98988e+08			Both	history
18	2007	5.07416e+08			Both	history
19	2008	5.1593e+08			Both	history
20	2009	5.24694e+08			Both	history
21	2010	5.33401e+08			Both	history
22	2011	5.4172e+08			Both	history
23	2012	5.49963e+08			Both	history
24	2013	5.58292e+08			Both	history
25	2014	5.6663e+08			Both	history
26	2015	5.74947e+08			Both	history
27	2016	5.8311e+08			Both	history
28	2017	5.91344e+08			Both	history
29	2018	5.99455e+08			Both	history
30	2019	6.07541e+08			Both	history
31	2020	6.15263e+08			Both	history
32	2021	6.22419e+08			Both	history
33	2021	6.22419e+08	6.22419e+08	6.22419e+08	Both	anchor
34	2022	6.29432e+08	6.28583e+08	6.30281e+08	Both	forecast
35	2023	6.36305e+08	6.34422e+08	6.38188e+08	Both	forecast
36	2024	6.43041e+08	6.39914e+08	6.46168e+08	Both	forecast
37	2025	6.49642e+08	6.45099e+08	6.54184e+08	Both	forecast
38	2026	6.56111e+08	6.50006e+08	6.62215e+08	Both	forecast
39	2027	6.6245e+08	6.54656e+08	6.70244e+08	Both	forecast
40	2028	6.68663e+08	6.59067e+08	6.78258e+08	Both	forecast
41	2029	6.74751e+08	6.63254e+08	6.86249e+08	Both	forecast
42	2030	6.80718e+08	6.67228e+08	6.94208e+08	Both	forecast
43	2031	6.86565e+08	6.71e+08	7.0213e+08	Both	forecast
44	2032	6.92295e+08	6.74581e+08	7.1001e+08	Both	forecast
45	2033	6.97911e+08	6.77979e+08	7.17843e+08	Both	forecast
46	2034	7.03415e+08	6.81202e+08	7.25627e+08	Both	forecast
47	2035	7.08808e+08	6.84257e+08	7.33359e+08	Both	forecast

## Sheet: alopecia areata
	year	pre	lower	upper	sex	type
1	1990	4.23838e+06			Both	history
2	1991	4.3399e+06			Both	history
3	1992	4.43042e+06			Both	history
4	1993	4.51178e+06			Both	history
5	1994	4.58401e+06			Both	history
6	1995	4.64934e+06			Both	history
7	1996	4.69522e+06			Both	history
8	1997	4.71686e+06			Both	history
9	1998	4.72986e+06			Both	history
10	1999	4.74974e+06			Both	history
11	2000	4.79353e+06			Both	history
12	2001	4.85545e+06			Both	history
13	2002	4.91781e+06			Both	history
14	2003	4.98056e+06			Both	history
15	2004	5.04435e+06			Both	history
16	2005	5.1097e+06			Both	history
17	2006	5.17542e+06			Both	history
18	2007	5.24262e+06			Both	history
19	2008	5.31058e+06			Both	history
20	2009	5.38136e+06			Both	history
21	2010	5.45138e+06			Both	history
22	2011	5.51848e+06			Both	history
23	2012	5.58508e+06			Both	history
24	2013	5.65194e+06			Both	history
25	2014	5.71898e+06			Both	history
26	2015	5.78581e+06			Both	history
27	2016	5.85123e+06			Both	history
28	2017	5.91639e+06			Both	history
29	2018	5.98104e+06			Both	history
30	2019	6.04508e+06			Both	history
31	2020	6.10656e+06			Both	history
32	2021	6.16277e+06			Both	history
33	2021	6.16277e+06	6.16277e+06	6.16277e+06	Both	anchor
34	2022	6.2204e+06	6.17122e+06	6.26958e+06	Both	forecast
35	2023	6.27688e+06	6.19514e+06	6.35863e+06	Both	forecast
36	2024	6.33224e+06	6.21708e+06	6.44739e+06	Both	forecast
37	2025	6.38648e+06	6.23618e+06	6.53679e+06	Both	forecast
38	2026	6.43964e+06	6.25233e+06	6.62696e+06	Both	forecast
39	2027	6.49174e+06	6.26563e+06	6.71785e+06	Both	forecast
40	2028	6.5428e+06	6.2762e+06	6.80939e+06	Both	forecast
41	2029	6.59283e+06	6.28419e+06	6.90147e+06	Both	forecast
42	2030	6.64186e+06	6.28974e+06	6.99399e+06	Both	forecast
43	2031	6.68992e+06	6.29297e+06	7.08687e+06	Both	forecast
44	2032	6.73701e+06	6.294e+06	7.18002e+06	Both	forecast
45	2033	6.78316e+06	6.29296e+06	7.27336e+06	Both	forecast
46	2034	6.82839e+06	6.28994e+06	7.36683e+06	Both	forecast
47	2035	6.87271e+06	6.28504e+06	7.46038e+06	Both	forecast

## Sheet: psoriasis
	year	pre	lower	upper	sex	type
1	1990	1.92823e+06			Both	history
2	1991	1.97549e+06			Both	history
3	1992	2.02332e+06			Both	history
4	1993	2.07112e+06			Both	history
5	1994	2.11834e+06			Both	history
6	1995	2.16453e+06			Both	history
7	1996	2.21214e+06			Both	history
8	1997	2.26222e+06			Both	history
9	1998	2.31351e+06			Both	history
10	1999	2.36521e+06			Both	history
11	2000	2.41622e+06			Both	history
12	2001	2.46843e+06			Both	history
13	2002	2.52348e+06			Both	history
14	2003	2.58008e+06			Both	history
15	2004	2.63797e+06			Both	history
16	2005	2.69606e+06			Both	history
17	2006	2.75577e+06			Both	history
18	2007	2.81928e+06			Both	history
19	2008	2.88527e+06			Both	history
20	2009	2.95344e+06			Both	history
21	2010	3.02069e+06			Both	history
22	2011	3.08771e+06			Both	history
23	2012	3.15752e+06			Both	history
24	2013	3.22991e+06			Both	history
25	2014	3.30263e+06			Both	history
26	2015	3.37493e+06			Both	history
27	2016	3.44745e+06			Both	history
28	2017	3.52316e+06			Both	history
29	2018	3.60035e+06			Both	history
30	2019	3.67555e+06			Both	history
31	2020	3.74565e+06			Both	history
32	2021	3.81784e+06			Both	history
33	2021	3.81784e+06	3.81784e+06	3.81784e+06	Both	anchor
34	2022	3.88859e+06	3.88132e+06	3.89585e+06	Both	forecast
35	2023	3.95792e+06	3.94181e+06	3.97403e+06	Both	forecast
36	2024	4.02586e+06	3.99911e+06	4.05261e+06	Both	forecast
37	2025	4.09245e+06	4.05359e+06	4.13131e+06	Both	forecast
38	2026	4.1577e+06	4.10548e+06	4.20992e+06	Both	forecast
39	2027	4.22165e+06	4.15498e+06	4.28832e+06	Both	forecast
40	2028	4.28432e+06	4.20223e+06	4.3664e+06	Both	forecast
41	2029	4.34573e+06	4.24737e+06	4.44409e+06	Both	forecast
42	2030	4.40592e+06	4.29051e+06	4.52133e+06	Both	forecast
43	2031	4.4649e+06	4.33175e+06	4.59806e+06	Both	forecast
44	2032	4.52271e+06	4.37116e+06	4.67425e+06	Both	forecast
45	2033	4.57936e+06	4.40884e+06	4.74987e+06	Both	forecast
46	2034	4.63487e+06	4.44485e+06	4.8249e+06	Both	forecast
47	2035	4.68928e+06	4.47925e+06	4.8993e+06	Both	forecast
